# Supplementary material for: Coccolith mass and morphology of different Emiliania huxleyi morphotypes: A critical examination using Canary Islands material
Source: PLoS One. 2020 Mar 27;15(3):e0230569. doi: 10.1371/journal.pone.0230569 (PMC7101162; doi:10.1371/journal.pone.0230569)
Supplement: S1 Table — A: Type A; B: Group B; OA: “Overcalcified” Type A; M: Malformed. (CSV) [file pone.0230569.s005.csv]

Sample	Site	Month	Depth	Morphotype	Length (µm)	Central Tube Width (µm)	Central Tube : Length ratio
M37/2b-31-10m	EBC (Coastal)	January	10	A	3.27	0.324	0.099082569
M37/2b-31-10m	EBC (Coastal)	January	10	A	3.5	0.2765	0.079
M37/2b-31-10m	EBC (Coastal)	January	10	B	3.75	NA	NA
M37/2b-31-10m	EBC (Coastal)	January	10	B	3.26	NA	NA
M37/2b-31-10m	EBC (Coastal)	January	10	B	3.13	NA	NA
M37/2b-31-10m	EBC (Coastal)	January	10	A	3.27	0.3095	0.094648318
M37/2b-31-10m	EBC (Coastal)	January	10	A	2.72	0.212	0.077941176
M37/2b-31-10m	EBC (Coastal)	January	10	B	2.64	NA	NA
M37/2b-31-10m	EBC (Coastal)	January	10	A	3	0.1825	0.060833333
M37/2b-31-10m	EBC (Coastal)	January	10	A	3.58	0.4765	0.133100559
M37/2b-31-10m	EBC (Coastal)	January	10	A	3.47	0.146	0.042074928
M37/2b-31-10m	EBC (Coastal)	January	10	A	3.79	0.4105	0.108311346
M37/2b-31-10m	EBC (Coastal)	January	10	B	3.22	NA	NA
M37/2b-31-10m	EBC (Coastal)	January	10	A	2.91	0.1695	0.058247423
M37/2b-31-10m	EBC (Coastal)	January	10	B	3.99	NA	NA
M37/2b-31-10m	EBC (Coastal)	January	10	A	3.56	0.3475	0.09761236
M37/2b-31-10m	EBC (Coastal)	January	10	A	3.16	0.217	0.068670886
M37/2b-31-10m	EBC (Coastal)	January	10	A	3.33	0.1965	0.059009009
M37/2b-31-10m	EBC (Coastal)	January	10	A	3.52	0.2185	0.062073864
M37/2b-31-10m	EBC (Coastal)	January	10	A	3.14	0.2155	0.068630573
M37/2b-31-10m	EBC (Coastal)	January	10	A	3.38	0.199	0.05887574
M37/2b-31-10m	EBC (Coastal)	January	10	B	3.58	NA	NA
M37/2b-31-10m	EBC (Coastal)	January	10	A	3.64	0.1685	0.046291209
M37/2b-31-10m	EBC (Coastal)	January	10	A	4	0.2965	0.074125
M37/2b-31-10m	EBC (Coastal)	January	10	A	3.08	NA	NA
M37/2b-31-10m	EBC (Coastal)	January	10	A	3.49	0.235	0.067335244
M37/2b-31-10m	EBC (Coastal)	January	10	A	3.21	0.14	0.043613707
M37/2b-31-10m	EBC (Coastal)	January	10	A	3.61	0.2215	0.061357341
M37/2b-31-10m	EBC (Coastal)	January	10	A	2.83	0.172	0.060777385
M37/2b-31-10m	EBC (Coastal)	January	10	B	2.82	NA	NA
M37/2b-31-10m	EBC (Coastal)	January	10	A	3.43	0.236	0.068804665
M37/2b-31-10m	EBC (Coastal)	January	10	A	3.56	0.2575	0.072331461
M37/2b-31-10m	EBC (Coastal)	January	10	A	3.17	0.1885	0.059463722
M37/2b-31-10m	EBC (Coastal)	January	10	A	3.77	0.1835	0.04867374
M37/2b-31-10m	EBC (Coastal)	January	10	A	3.59	0.196	0.0545961
M37/2b-31-10m	EBC (Coastal)	January	10	A	3.02	0.219	0.072516556
M37/2b-31-10m	EBC (Coastal)	January	10	A	3.45	0.129	0.037391304
M37/2b-31-10m	EBC (Coastal)	January	10	A	3.31	0.22	0.066465257
M37/2b-31-10m	EBC (Coastal)	January	10	B	3.37	NA	NA
M37/2b-31-10m	EBC (Coastal)	January	10	M	2.76	NA	NA
M37/2b-31-10m	EBC (Coastal)	January	10	B	2.82	NA	NA
M37/2b-31-10m	EBC (Coastal)	January	10	B	2.86	NA	NA
M37/2b-31-10m	EBC (Coastal)	January	10	B	2.48	NA	NA
M37/2b-31-10m	EBC (Coastal)	January	10	A	3.25	0.1505	0.046307692
M37/2b-31-10m	EBC (Coastal)	January	10	A	3	NA	NA
M37/2b-31-10m	EBC (Coastal)	January	10	B	2.89	NA	NA
M37/2b-31-10m	EBC (Coastal)	January	10	A	3.49	NA	NA
M37/2b-31-10m	EBC (Coastal)	January	10	A	3.47	NA	NA
M37/2b-31-10m	EBC (Coastal)	January	10	A	3.31	NA	NA
M37/2b-31-10m	EBC (Coastal)	January	10	A	3.04	NA	NA
M37/2b-31-10m	EBC (Coastal)	January	10	B	3.37	NA	NA
M37/2b-31-10m	EBC (Coastal)	January	10	A	3.94	NA	NA
M37/2b-31-10m	EBC (Coastal)	January	10	B	3.11	NA	NA
M37/2b-31-10m	EBC (Coastal)	January	10	A	2.97	NA	NA
M37/2b-31-10m	EBC (Coastal)	January	10	A	3.87	NA	NA
M37/2b-31-10m	EBC (Coastal)	January	10	B	3.34	NA	NA
M37/2b-31-10m	EBC (Coastal)	January	10	A	2.91	NA	NA
M37/2b-31-10m	EBC (Coastal)	January	10	A	3.19	NA	NA
M37/2b-31-10m	EBC (Coastal)	January	10	A	3.2	NA	NA
M37/2b-31-10m	EBC (Coastal)	January	10	A	3.53	NA	NA
M37/2b-31-10m	EBC (Coastal)	January	10	A	3.63	NA	NA
M37/2b-31-10m	EBC (Coastal)	January	10	A	2.73	NA	NA
M37/2b-31-10m	EBC (Coastal)	January	10	B	3.33	NA	NA
M37/2b-31-10m	EBC (Coastal)	January	10	B	3.37	NA	NA
M37/2b-31-10m	EBC (Coastal)	January	10	B	3.15	NA	NA
M37/2b-31-10m	EBC (Coastal)	January	10	A	4.11	NA	NA
M37/2b-31-10m	EBC (Coastal)	January	10	A	3.07	NA	NA
M37/2b-31-10m	EBC (Coastal)	January	10	A	3.61	NA	NA
M37/2b-31-10m	EBC (Coastal)	January	10	B	3.39	NA	NA
M37/2b-31-10m	EBC (Coastal)	January	10	A	3.46	NA	NA
M37/2b-31-10m	EBC (Coastal)	January	10	A	3.9	NA	NA
M37/2b-31-10m	EBC (Coastal)	January	10	A	3.64	NA	NA
M37/2b-31-10m	EBC (Coastal)	January	10	A	3.06	NA	NA
M37/2b-31-10m	EBC (Coastal)	January	10	B	3.71	NA	NA
M37/2b-31-10m	EBC (Coastal)	January	10	A	3.43	NA	NA
M37/2b-31-10m	EBC (Coastal)	January	10	B	3.66	NA	NA
M37/2b-31-10m	EBC (Coastal)	January	10	A	3.48	NA	NA
M37/2b-31-10m	EBC (Coastal)	January	10	A	3.1	NA	NA
M37/2b-31-10m	EBC (Coastal)	January	10	A	3.47	NA	NA
M37/2b-31-10m	EBC (Coastal)	January	10	A	3.45	NA	NA
M37/2b-31-10m	EBC (Coastal)	January	10	A	3.46	NA	NA
M37/2b-31-10m	EBC (Coastal)	January	10	A	3.64	NA	NA
M37/2b-31-10m	EBC (Coastal)	January	10	A	3.87	NA	NA
M37/2b-31-10m	EBC (Coastal)	January	10	A	3.3	NA	NA
M37/2b-31-10m	EBC (Coastal)	January	10	A	3.28	NA	NA
M37/2b-31-10m	EBC (Coastal)	January	10	B	3.1	NA	NA
M37/2b-31-10m	EBC (Coastal)	January	10	A	3.5	NA	NA
M37/2b-31-10m	EBC (Coastal)	January	10	A	3.46	NA	NA
M37/2b-31-10m	EBC (Coastal)	January	10	A	3.14	NA	NA
M37/2b-31-10m	EBC (Coastal)	January	10	A	3.22	NA	NA
M37/2b-31-10m	EBC (Coastal)	January	10	A	3.19	NA	NA
M37/2b-31-10m	EBC (Coastal)	January	10	A	3.32	NA	NA
M37/2b-31-10m	EBC (Coastal)	January	10	A	2.79	NA	NA
M37/2b-31-10m	EBC (Coastal)	January	10	A	2.88	NA	NA
M37/2b-31-10m	EBC (Coastal)	January	10	A	3.35	NA	NA
M37/2b-31-10m	EBC (Coastal)	January	10	A	3.17	NA	NA
M37/2b-31-10m	EBC (Coastal)	January	10	A	3.51	NA	NA
M37/2b-31-10m	EBC (Coastal)	January	10	A	3.76	NA	NA
M37/2b-31-10m	EBC (Coastal)	January	10	A	3	NA	NA
M37/2b-31-10m	EBC (Coastal)	January	10	B	2.6	NA	NA
M37/2b-31-10m	EBC (Coastal)	January	10	B	3.04	NA	NA
M37/2b-31-10m	EBC (Coastal)	January	10	A	2.98	NA	NA
M37/2b-31-10m	EBC (Coastal)	January	10	A	3.54	NA	NA
M37/2b-31-10m	EBC (Coastal)	January	10	B	2.87	NA	NA
M37/2b-31-10m	EBC (Coastal)	January	10	B	3.59	NA	NA
M37/2b-31-10m	EBC (Coastal)	January	10	A	3.35	NA	NA
M37/2b-31-10m	EBC (Coastal)	January	10	A	3.14	NA	NA
M37/2b-31-10m	EBC (Coastal)	January	10	A	3.56	NA	NA
M37/2b-31-10m	EBC (Coastal)	January	10	B	3.34	NA	NA
M37/2b-31-10m	EBC (Coastal)	January	10	A	3.86	NA	NA
M37/2b-31-10m	EBC (Coastal)	January	10	A	3.67	NA	NA
M37/2b-31-10m	EBC (Coastal)	January	10	A	3.54	NA	NA
M37/2b-31-10m	EBC (Coastal)	January	10	B	3.25	NA	NA
M37/2b-31-10m	EBC (Coastal)	January	10	A	2.92	NA	NA
M37/2b-31-10m	EBC (Coastal)	January	10	A	3.59	NA	NA
M37/2b-31-10m	EBC (Coastal)	January	10	A	3.13	NA	NA
M37/2b-31-10m	EBC (Coastal)	January	10	A	2.86	NA	NA
M37/2b-31-10m	EBC (Coastal)	January	10	A	2.71	NA	NA
M37/2b-31-10m	EBC (Coastal)	January	10	A	3.59	NA	NA
M37/2b-31-10m	EBC (Coastal)	January	10	A	3.05	NA	NA
M37/2b-31-10m	EBC (Coastal)	January	10	A	3.2	NA	NA
M37/2b-31-10m	EBC (Coastal)	January	10	A	3.19	NA	NA
M37/2b-31-10m	EBC (Coastal)	January	10	A	3.45	NA	NA
M37/2b-31-10m	EBC (Coastal)	January	10	A	3.34	NA	NA
M37/2b-31-10m	EBC (Coastal)	January	10	A	3.32	NA	NA
M37/2b-31-10m	EBC (Coastal)	January	10	B	3.6	NA	NA
M37/2b-31-10m	EBC (Coastal)	January	10	A	3.38	NA	NA
M37/2b-31-10m	EBC (Coastal)	January	10	M	2.77	NA	NA
M37/2b-31-10m	EBC (Coastal)	January	10	B	3.11	NA	NA
M37/2b-31-10m	EBC (Coastal)	January	10	A	3.47	NA	NA
M37/2b-31-10m	EBC (Coastal)	January	10	A	3.05	NA	NA
M37/2b-31-10m	EBC (Coastal)	January	10	A	3.13	NA	NA
M37/2b-31-10m	EBC (Coastal)	January	10	A	3.6	NA	NA
M37/2b-31-10m	EBC (Coastal)	January	10	A	3.3	NA	NA
M37/2b-31-10m	EBC (Coastal)	January	10	A	3.28	NA	NA
M37/2b-31-10m	EBC (Coastal)	January	10	B	3.4	NA	NA
M37/2b-31-10m	EBC (Coastal)	January	10	A	3.63	NA	NA
M37/2b-31-10m	EBC (Coastal)	January	10	A	3.58	NA	NA
M37/2b-31-10m	EBC (Coastal)	January	10	A	3.17	NA	NA
M37/2b-31-10m	EBC (Coastal)	January	10	A	3.45	NA	NA
M37/2b-31-10m	EBC (Coastal)	January	10	B	2.98	NA	NA
M37/2b-31-10m	EBC (Coastal)	January	10	A	3.5	NA	NA
M37/2b-31-10m	EBC (Coastal)	January	10	A	3.8	NA	NA
M37/2b-31-10m	EBC (Coastal)	January	10	A	3.21	NA	NA
M37/2b-31-10m	EBC (Coastal)	January	10	A	2.99	NA	NA
M37/2b-31-10m	EBC (Coastal)	January	10	A	3.21	NA	NA
M37/2b-31-10m	EBC (Coastal)	January	10	A	3.5	NA	NA
M37/2b-31-10m	EBC (Coastal)	January	10	A	3.03	NA	NA
M37/2b-31-10m	EBC (Coastal)	January	10	A	3.6	NA	NA
M37/2b-31-10m	EBC (Coastal)	January	10	A	3.2	NA	NA
M37/2b-31-10m	EBC (Coastal)	January	10	A	3.61	NA	NA
M37/2b-31-10m	EBC (Coastal)	January	10	A	2.95	NA	NA
M37/2b-31-10m	EBC (Coastal)	January	10	A	2.72	NA	NA
M37/2b-31-10m	EBC (Coastal)	January	10	B	3.11	NA	NA
M37/2b-31-10m	EBC (Coastal)	January	10	A	3.44	NA	NA
M37/2b-31-10m	EBC (Coastal)	January	10	B	2.15	NA	NA
M37/2b-31-10m	EBC (Coastal)	January	10	A	3.64	NA	NA
M37/2b-31-10m	EBC (Coastal)	January	10	A	3.61	NA	NA
M37/2b-31-10m	EBC (Coastal)	January	10	A	3.73	NA	NA
M37/2b-31-10m	EBC (Coastal)	January	10	A	3.96	NA	NA
M37/2b-31-10m	EBC (Coastal)	January	10	A	3.13	NA	NA
M37/2b-31-10m	EBC (Coastal)	January	10	A	2.79	NA	NA
M37/2b-31-10m	EBC (Coastal)	January	10	A	2.95	NA	NA
M37/2b-31-10m	EBC (Coastal)	January	10	A	3.11	NA	NA
M37/2b-31-10m	EBC (Coastal)	January	10	A	3.76	NA	NA
M37/2b-31-10m	EBC (Coastal)	January	10	B	3.05	NA	NA
M37/2b-31-10m	EBC (Coastal)	January	10	B	3.18	NA	NA
M37/2b-31-10m	EBC (Coastal)	January	10	A	3.17	NA	NA
M37/2b-31-10m	EBC (Coastal)	January	10	A	3.67	NA	NA
M37/2b-31-10m	EBC (Coastal)	January	10	B	3.53	NA	NA
M37/2b-31-10m	EBC (Coastal)	January	10	A	3.48	NA	NA
M37/2b-31-10m	EBC (Coastal)	January	10	A	3.28	NA	NA
M37/2b-31-10m	EBC (Coastal)	January	10	A	3.7	NA	NA
M37/2b-31-10m	EBC (Coastal)	January	10	A	3.41	NA	NA
M37/2b-31-10m	EBC (Coastal)	January	10	A	3.17	NA	NA
M37/2b-31-10m	EBC (Coastal)	January	10	A	3.15	NA	NA
M37/2b-31-10m	EBC (Coastal)	January	10	A	4.03	NA	NA
M37/2b-31-10m	EBC (Coastal)	January	10	A	2.7	NA	NA
M37/2b-31-10m	EBC (Coastal)	January	10	A	3.37	NA	NA
M37/2b-31-10m	EBC (Coastal)	January	10	B	3.17	NA	NA
M37/2b-31-10m	EBC (Coastal)	January	10	A	3.51	NA	NA
M37/2b-31-10m	EBC (Coastal)	January	10	A	3.21	NA	NA
M37/2b-31-10m	EBC (Coastal)	January	10	A	3.87	NA	NA
M37/2b-31-10m	EBC (Coastal)	January	10	B	3.51	NA	NA
M37/2b-31-10m	EBC (Coastal)	January	10	A	2.33	NA	NA
M37/2b-31-10m	EBC (Coastal)	January	10	A	3.05	NA	NA
M37/2b-31-10m	EBC (Coastal)	January	10	A	3.61	NA	NA
M37/2b-31-10m	EBC (Coastal)	January	10	A	2.76	NA	NA
M37/2b-31-10m	EBC (Coastal)	January	10	A	3.55	NA	NA
M37/2b-31-10m	EBC (Coastal)	January	10	A	3.59	NA	NA
M37/2b-31-10m	EBC (Coastal)	January	10	A	3.22	NA	NA
M37/2b-31-10m	EBC (Coastal)	January	10	B	3.61	NA	NA
M37/2b-31-10m	EBC (Coastal)	January	10	A	3.05	NA	NA
M37/2b-31-10m	EBC (Coastal)	January	10	A	3.55	NA	NA
M37/2b-31-10m	EBC (Coastal)	January	10	A	2.89	NA	NA
M37/2b-31-10m	EBC (Coastal)	January	10	A	3.35	NA	NA
M37/2b-31-10m	EBC (Coastal)	January	10	B	3.54	NA	NA
M37/2b-31-10m	EBC (Coastal)	January	10	A	3	NA	NA
M37/2b-31-10m	EBC (Coastal)	January	10	B	3.15	NA	NA
M37/2b-31-10m	EBC (Coastal)	January	10	A	3.31	NA	NA
M37/2b-31-10m	EBC (Coastal)	January	10	A	3.86	NA	NA
M37/2b-31-10m	EBC (Coastal)	January	10	A	3.43	NA	NA
M37/2b-31-10m	EBC (Coastal)	January	10	B	3.05	NA	NA
M37/2b-31-10m	EBC (Coastal)	January	10	B	2.87	NA	NA
M37/2b-31-10m	EBC (Coastal)	January	10	B	2.66	NA	NA
M37/2b-31-10m	EBC (Coastal)	January	10	B	2.68	NA	NA
M37/2b-31-10m	EBC (Coastal)	January	10	B	2.88	NA	NA
M37/2b-31-10m	EBC (Coastal)	January	10	B	2.84	NA	NA
M37/2b-31-10m	EBC (Coastal)	January	10	A	3.52	NA	NA
M37/2b-31-10m	EBC (Coastal)	January	10	A	3.8	NA	NA
M37/2b-31-10m	EBC (Coastal)	January	10	A	3.28	NA	NA
M37/2b-31-10m	EBC (Coastal)	January	10	A	2.88	NA	NA
M37/2b-31-10m	EBC (Coastal)	January	10	A	3.75	NA	NA
M37/2b-31-10m	EBC (Coastal)	January	10	A	3.54	NA	NA
M37/2b-31-10m	EBC (Coastal)	January	10	A	3.71	NA	NA
M37/2b-31-10m	EBC (Coastal)	January	10	A	3.96	NA	NA
M37/2b-31-10m	EBC (Coastal)	January	10	A	3.68	NA	NA
M37/2b-31-10m	EBC (Coastal)	January	10	A	3.09	NA	NA
M37/2b-31-10m	EBC (Coastal)	January	10	A	3.13	NA	NA
M37/2b-31-10m	EBC (Coastal)	January	10	A	2.93	NA	NA
M37/2b-31-10m	EBC (Coastal)	January	10	A	3.23	NA	NA
M37/2b-31-10m	EBC (Coastal)	January	10	A	3.42	NA	NA
M37/2b-31-10m	EBC (Coastal)	January	10	A	3.37	NA	NA
M37/2b-31-10m	EBC (Coastal)	January	10	A	3.37	NA	NA
M37/2b-31-10m	EBC (Coastal)	January	10	A	4.1	NA	NA
M37/2b-31-10m	EBC (Coastal)	January	10	A	3.46	NA	NA
M37/2b-31-10m	EBC (Coastal)	January	10	B	3.55	NA	NA
M37/2b-31-10m	EBC (Coastal)	January	10	B	3.18	NA	NA
M37/2b-31-10m	EBC (Coastal)	January	10	A	3.36	NA	NA
M37/2b-31-10m	EBC (Coastal)	January	10	B	3.03	NA	NA
M37/2b-31-10m	EBC (Coastal)	January	10	A	3.35	NA	NA
M37/2b-31-10m	EBC (Coastal)	January	10	A	3.02	NA	NA
M37/2b-31-10m	EBC (Coastal)	January	10	A	3.55	NA	NA
M37/2b-31-10m	EBC (Coastal)	January	10	B	3.23	NA	NA
M37/2b-31-10m	EBC (Coastal)	January	10	B	3.48	NA	NA
M37/2b-31-10m	EBC (Coastal)	January	10	A	3.28	NA	NA
M37/2b-31-10m	EBC (Coastal)	January	10	A	2.87	NA	NA
M37/2b-31-10m	EBC (Coastal)	January	10	A	3.46	NA	NA
M37/2b-31-10m	EBC (Coastal)	January	10	A	3.43	NA	NA
M37/2b-31-10m	EBC (Coastal)	January	10	B	2.72	NA	NA
M37/2b-31-10m	EBC (Coastal)	January	10	A	3.17	NA	NA
M37/2b-31-10m	EBC (Coastal)	January	10	A	3.02	NA	NA
M37/2b-31-10m	EBC (Coastal)	January	10	A	3.47	NA	NA
M37/2b-31-10m	EBC (Coastal)	January	10	A	3.35	NA	NA
M37/2b-31-10m	EBC (Coastal)	January	10	A	3.75	NA	NA
M37/2b-31-10m	EBC (Coastal)	January	10	A	3.71	NA	NA
M37/2b-31-10m	EBC (Coastal)	January	10	A	3.57	NA	NA
M37/2b-31-10m	EBC (Coastal)	January	10	A	3.54	NA	NA
M37/2b-31-10m	EBC (Coastal)	January	10	A	3.89	NA	NA
M37/2b-31-10m	EBC (Coastal)	January	10	A	3.36	NA	NA
M37/2b-31-10m	EBC (Coastal)	January	10	A	3.75	NA	NA
M37/2b-31-10m	EBC (Coastal)	January	10	A	3.25	NA	NA
M37/2b-31-10m	EBC (Coastal)	January	10	A	3.85	NA	NA
M37/2b-31-10m	EBC (Coastal)	January	10	B	3.29	NA	NA
M37/2b-31-10m	EBC (Coastal)	January	10	B	3.13	NA	NA
M37/2b-31-10m	EBC (Coastal)	January	10	A	3.14	NA	NA
M37/2b-31-10m	EBC (Coastal)	January	10	B	3.36	NA	NA
M37/2b-31-10m	EBC (Coastal)	January	10	A	3.02	NA	NA
M37/2b-31-10m	EBC (Coastal)	January	10	A	3.1	NA	NA
M37/2b-31-10m	EBC (Coastal)	January	10	A	3.17	NA	NA
M37/2b-31-10m	EBC (Coastal)	January	10	A	3.39	NA	NA
M37/2b-31-10m	EBC (Coastal)	January	10	A	3.87	NA	NA
M37/2b-31-10m	EBC (Coastal)	January	10	B	3.43	NA	NA
M37/2b-31-10m	EBC (Coastal)	January	10	A	3.4	NA	NA
M37/2b-31-10m	EBC (Coastal)	January	10	A	3.56	NA	NA
M37/2b-31-10m	EBC (Coastal)	January	10	A	2.98	NA	NA
M37/2b-31-10m	EBC (Coastal)	January	10	A	3.22	NA	NA
M37/2b-31-10m	EBC (Coastal)	January	10	B	3	NA	NA
M37/2b-31-10m	EBC (Coastal)	January	10	A	3.6	NA	NA
M37/2b-31-10m	EBC (Coastal)	January	10	A	3.45	NA	NA
M37/2b-31-10m	EBC (Coastal)	January	10	B	3.44	NA	NA
M37/2b-31-10m	EBC (Coastal)	January	10	A	3.31	NA	NA
M37/2b-31-10m	EBC (Coastal)	January	10	A	3.18	NA	NA
M37/2b-31-10m	EBC (Coastal)	January	10	A	4.04	NA	NA
M37/2b-31-10m	EBC (Coastal)	January	10	A	3.34	NA	NA
M37/2b-31-10m	EBC (Coastal)	January	10	A	3.8	NA	NA
M37/2b-31-10m	EBC (Coastal)	January	10	B	3.39	NA	NA
M37/2b-31-10m	EBC (Coastal)	January	10	A	3.44	NA	NA
M37/2b-31-10m	EBC (Coastal)	January	10	B	3.99	NA	NA
M37/2b-31-10m	EBC (Coastal)	January	10	A	3.48	NA	NA
M37/2b-31-10m	EBC (Coastal)	January	10	B	2.6	NA	NA
M37/2b-31-10m	EBC (Coastal)	January	10	A	3.45	NA	NA
M37/2b-31-10m	EBC (Coastal)	January	10	A	3.28	NA	NA
M37/2b-31-10m	EBC (Coastal)	January	10	B	3.24	NA	NA
M37/2b-31-10m	EBC (Coastal)	January	10	A	3.3	NA	NA
M37/2b-31-10m	EBC (Coastal)	January	10	A	3.31	NA	NA
M37/2b-31-10m	EBC (Coastal)	January	10	B	2.77	NA	NA
M37/2b-31-10m	EBC (Coastal)	January	10	A	3.48	NA	NA
M37/2b-31-10m	EBC (Coastal)	January	10	A	3.33	NA	NA
M37/2b-31-10m	EBC (Coastal)	January	10	A	3.13	NA	NA
M37/2b-31-10m	EBC (Coastal)	January	10	A	3.13	NA	NA
M37/2b-31-10m	EBC (Coastal)	January	10	A	3.53	NA	NA
M37/2b-31-10m	EBC (Coastal)	January	10	A	2.79	NA	NA
M37/2b-31-10m	EBC (Coastal)	January	10	A	3.1	NA	NA
M37/2b-31-10m	EBC (Coastal)	January	10	A	3.58	NA	NA
M37/2b-31-10m	EBC (Coastal)	January	10	A	3.56	NA	NA
M37/2b-31-10m	EBC (Coastal)	January	10	A	3.25	NA	NA
M37/2b-31-10m	EBC (Coastal)	January	10	A	2.98	NA	NA
M37/2b-31-10m	EBC (Coastal)	January	10	A	3.79	NA	NA
M37/2b-31-10m	EBC (Coastal)	January	10	A	3.38	NA	NA
M37/2b-50-15m	LP (Open ocean)	January	15	B	2.71	0.3745	0.109824047
M37/2b-50-15m	LP (Open ocean)	January	15	A	3.41	0.0665	0.018370166
M37/2b-50-15m	LP (Open ocean)	January	15	A	3.62	0.2095	0.072743056
M37/2b-50-15m	LP (Open ocean)	January	15	A	2.88	0.3485	0.099287749
M37/2b-50-15m	LP (Open ocean)	January	15	A	3.51	0.136	0.041846154
M37/2b-50-15m	LP (Open ocean)	January	15	A	3.25	0.2125	0.062869822
M37/2b-50-15m	LP (Open ocean)	January	15	A	3.38	0.191	0.055685131
M37/2b-50-15m	LP (Open ocean)	January	15	A	3.43	0.1585	0.045545977
M37/2b-50-15m	LP (Open ocean)	January	15	A	3.48	0.2015	0.06761745
M37/2b-50-15m	LP (Open ocean)	January	15	A	2.98	0.1745	0.052719033
M37/2b-50-15m	LP (Open ocean)	January	15	A	3.31	NA	NA
M37/2b-50-15m	LP (Open ocean)	January	15	B	3.12	0.167	0.051226994
M37/2b-50-15m	LP (Open ocean)	January	15	A	3.26	0.1695	0.0452
M37/2b-50-15m	LP (Open ocean)	January	15	A	3.75	0.3915	0.117215569
M37/2b-50-15m	LP (Open ocean)	January	15	A	3.34	0.238	0.063466667
M37/2b-50-15m	LP (Open ocean)	January	15	A	3.75	0.2775	0.077513966
M37/2b-50-15m	LP (Open ocean)	January	15	A	3.58	0.205	0.060471976
M37/2b-50-15m	LP (Open ocean)	January	15	A	3.39	0.274	0.081065089
M37/2b-50-15m	LP (Open ocean)	January	15	A	3.38	NA	NA
M37/2b-50-15m	LP (Open ocean)	January	15	B	3.63	NA	NA
M37/2b-50-15m	LP (Open ocean)	January	15	B	2.75	0.215	0.064759036
M37/2b-50-15m	LP (Open ocean)	January	15	A	3.32	NA	NA
M37/2b-50-15m	LP (Open ocean)	January	15	B	3.46	0.2185	0.067857143
M37/2b-50-15m	LP (Open ocean)	January	15	A	3.22	0.447	0.116103896
M37/2b-50-15m	LP (Open ocean)	January	15	A	3.85	NA	NA
M37/2b-50-15m	LP (Open ocean)	January	15	B	4.11	0.3965	0.105172414
M37/2b-50-15m	LP (Open ocean)	January	15	A	3.77	0.154	0.04516129
M37/2b-50-15m	LP (Open ocean)	January	15	A	3.41	0.14	0.048442907
M37/2b-50-15m	LP (Open ocean)	January	15	A	2.89	0.264	0.085436893
M37/2b-50-15m	LP (Open ocean)	January	15	A	3.09	0.243	0.082094595
M37/2b-50-15m	LP (Open ocean)	January	15	A	2.96	0.177	0.063669065
M37/2b-50-15m	LP (Open ocean)	January	15	A	2.78	0.307	0.080577428
M37/2b-50-15m	LP (Open ocean)	January	15	A	3.81	0.1665	0.047167139
M37/2b-50-15m	LP (Open ocean)	January	15	A	3.53	0.3495	0.09007732
M37/2b-50-15m	LP (Open ocean)	January	15	A	3.88	NA	NA
M37/2b-50-15m	LP (Open ocean)	January	15	B	2.54	0.271	0.078550725
M37/2b-50-15m	LP (Open ocean)	January	15	A	3.45	NA	NA
M37/2b-50-15m	LP (Open ocean)	January	15	A	3.76	NA	NA
M37/2b-50-15m	LP (Open ocean)	January	15	A	3.06	NA	NA
M37/2b-50-15m	LP (Open ocean)	January	15	A	3.63	NA	NA
M37/2b-50-15m	LP (Open ocean)	January	15	A	2.93	NA	NA
M37/2b-50-15m	LP (Open ocean)	January	15	B	3.53	NA	NA
M37/2b-50-15m	LP (Open ocean)	January	15	A	3.8	NA	NA
M37/2b-50-15m	LP (Open ocean)	January	15	A	3.28	NA	NA
M37/2b-50-15m	LP (Open ocean)	January	15	A	3.3	NA	NA
M37/2b-50-15m	LP (Open ocean)	January	15	A	3.38	NA	NA
M37/2b-50-15m	LP (Open ocean)	January	15	A	3.1	NA	NA
M37/2b-50-15m	LP (Open ocean)	January	15	A	3.58	NA	NA
M37/2b-50-15m	LP (Open ocean)	January	15	A	3.51	NA	NA
M37/2b-50-15m	LP (Open ocean)	January	15	A	3.54	NA	NA
M37/2b-50-15m	LP (Open ocean)	January	15	A	3.41	NA	NA
M37/2b-50-15m	LP (Open ocean)	January	15	B	3.17	NA	NA
M37/2b-50-15m	LP (Open ocean)	January	15	B	3.12	NA	NA
M37/2b-50-15m	LP (Open ocean)	January	15	A	3.75	NA	NA
M37/2b-50-15m	LP (Open ocean)	January	15	B	3.32	NA	NA
M37/2b-50-15m	LP (Open ocean)	January	15	A	3.65	NA	NA
M37/2b-50-15m	LP (Open ocean)	January	15	A	3.59	NA	NA
M37/2b-50-15m	LP (Open ocean)	January	15	A	4.07	NA	NA
M37/2b-50-15m	LP (Open ocean)	January	15	A	4.27	NA	NA
M37/2b-50-15m	LP (Open ocean)	January	15	A	3.62	NA	NA
M37/2b-50-15m	LP (Open ocean)	January	15	A	3.65	NA	NA
M37/2b-50-15m	LP (Open ocean)	January	15	A	3.69	NA	NA
M37/2b-50-15m	LP (Open ocean)	January	15	A	3.64	NA	NA
M37/2b-50-15m	LP (Open ocean)	January	15	A	2.53	NA	NA
M37/2b-50-15m	LP (Open ocean)	January	15	A	3.74	NA	NA
M37/2b-50-15m	LP (Open ocean)	January	15	A	3.24	NA	NA
M37/2b-50-15m	LP (Open ocean)	January	15	A	3.64	NA	NA
M37/2b-50-15m	LP (Open ocean)	January	15	A	3.55	NA	NA
M37/2b-50-15m	LP (Open ocean)	January	15	A	3.37	NA	NA
M37/2b-50-15m	LP (Open ocean)	January	15	A	3.65	NA	NA
M37/2b-50-15m	LP (Open ocean)	January	15	A	3.45	NA	NA
M37/2b-50-15m	LP (Open ocean)	January	15	A	3.39	NA	NA
M37/2b-50-15m	LP (Open ocean)	January	15	A	3.32	NA	NA
M37/2b-50-15m	LP (Open ocean)	January	15	B	2.66	NA	NA
M37/2b-50-15m	LP (Open ocean)	January	15	A	3.6	NA	NA
M37/2b-50-15m	LP (Open ocean)	January	15	A	3.53	NA	NA
M37/2b-50-15m	LP (Open ocean)	January	15	A	3.9	NA	NA
M37/2b-50-15m	LP (Open ocean)	January	15	A	3.19	NA	NA
M37/2b-50-15m	LP (Open ocean)	January	15	A	4.1	NA	NA
M37/2b-50-15m	LP (Open ocean)	January	15	A	3.27	NA	NA
M37/2b-50-15m	LP (Open ocean)	January	15	A	3.2	NA	NA
M37/2b-50-15m	LP (Open ocean)	January	15	A	3.55	NA	NA
M37/2b-50-15m	LP (Open ocean)	January	15	A	3.67	NA	NA
M37/2b-50-15m	LP (Open ocean)	January	15	A	3.26	NA	NA
M37/2b-50-15m	LP (Open ocean)	January	15	A	3.51	NA	NA
M37/2b-50-15m	LP (Open ocean)	January	15	A	3.69	NA	NA
M37/2b-50-15m	LP (Open ocean)	January	15	A	3.03	NA	NA
M37/2b-50-15m	LP (Open ocean)	January	15	A	3.25	NA	NA
M37/2b-50-15m	LP (Open ocean)	January	15	A	3.08	NA	NA
M37/2b-50-15m	LP (Open ocean)	January	15	A	3.46	NA	NA
M37/2b-50-15m	LP (Open ocean)	January	15	A	2.73	NA	NA
M37/2b-50-15m	LP (Open ocean)	January	15	A	3.2	NA	NA
M37/2b-50-15m	LP (Open ocean)	January	15	A	3.86	NA	NA
M37/2b-50-15m	LP (Open ocean)	January	15	A	3.77	NA	NA
M37/2b-50-15m	LP (Open ocean)	January	15	A	3.86	NA	NA
M37/2b-50-15m	LP (Open ocean)	January	15	A	4.23	NA	NA
M37/2b-50-15m	LP (Open ocean)	January	15	A	3.51	NA	NA
M37/2b-50-15m	LP (Open ocean)	January	15	A	3.58	NA	NA
M37/2b-50-15m	LP (Open ocean)	January	15	A	3	NA	NA
M37/2b-50-15m	LP (Open ocean)	January	15	A	3.45	NA	NA
M37/2b-50-15m	LP (Open ocean)	January	15	A	3.61	NA	NA
M37/2b-50-15m	LP (Open ocean)	January	15	A	3.84	NA	NA
M37/2b-50-15m	LP (Open ocean)	January	15	A	3.32	NA	NA
M37/2b-50-15m	LP (Open ocean)	January	15	A	2.97	NA	NA
M37/2b-50-15m	LP (Open ocean)	January	15	A	3.78	NA	NA
M37/2b-50-15m	LP (Open ocean)	January	15	A	3.1	NA	NA
M37/2b-50-15m	LP (Open ocean)	January	15	A	3.56	NA	NA
M37/2b-50-15m	LP (Open ocean)	January	15	A	3.35	NA	NA
M37/2b-50-15m	LP (Open ocean)	January	15	A	3.27	NA	NA
M37/2b-50-15m	LP (Open ocean)	January	15	A	3.74	NA	NA
M37/2b-50-15m	LP (Open ocean)	January	15	A	3.13	NA	NA
M37/2b-50-15m	LP (Open ocean)	January	15	A	3.13	NA	NA
M37/2b-50-15m	LP (Open ocean)	January	15	A	3.52	NA	NA
M37/2b-50-15m	LP (Open ocean)	January	15	B	3.36	NA	NA
M37/2b-50-15m	LP (Open ocean)	January	15	A	2.91	NA	NA
M37/2b-50-15m	LP (Open ocean)	January	15	A	2.97	NA	NA
M37/2b-50-15m	LP (Open ocean)	January	15	A	3.09	NA	NA
M37/2b-50-15m	LP (Open ocean)	January	15	A	2.94	NA	NA
M37/2b-50-15m	LP (Open ocean)	January	15	A	3.11	NA	NA
M37/2b-50-15m	LP (Open ocean)	January	15	A	3.46	NA	NA
M37/2b-50-15m	LP (Open ocean)	January	15	A	2.87	NA	NA
M37/2b-50-15m	LP (Open ocean)	January	15	A	3.73	NA	NA
M37/2b-50-15m	LP (Open ocean)	January	15	B	3.28	NA	NA
M37/2b-50-15m	LP (Open ocean)	January	15	B	2.65	NA	NA
M37/2b-50-15m	LP (Open ocean)	January	15	A	3.77	NA	NA
M37/2b-50-15m	LP (Open ocean)	January	15	A	3.83	NA	NA
M37/2b-50-15m	LP (Open ocean)	January	15	B	3.13	NA	NA
M37/2b-50-15m	LP (Open ocean)	January	15	A	3.66	NA	NA
M37/2b-50-15m	LP (Open ocean)	January	15	A	3.67	NA	NA
M37/2b-50-15m	LP (Open ocean)	January	15	A	3.27	NA	NA
M37/2b-50-15m	LP (Open ocean)	January	15	A	3.83	NA	NA
M37/2b-50-15m	LP (Open ocean)	January	15	A	3.62	NA	NA
M37/2b-50-15m	LP (Open ocean)	January	15	A	3.75	NA	NA
M37/2b-50-15m	LP (Open ocean)	January	15	A	3.7	NA	NA
M37/2b-50-15m	LP (Open ocean)	January	15	A	3.51	NA	NA
M37/2b-50-15m	LP (Open ocean)	January	15	A	3.9	NA	NA
M37/2b-50-15m	LP (Open ocean)	January	15	A	3.15	NA	NA
M37/2b-50-15m	LP (Open ocean)	January	15	A	3.05	NA	NA
M37/2b-50-15m	LP (Open ocean)	January	15	A	3.7	NA	NA
M37/2b-50-15m	LP (Open ocean)	January	15	A	2.88	NA	NA
M37/2b-50-15m	LP (Open ocean)	January	15	A	3.35	NA	NA
M37/2b-50-15m	LP (Open ocean)	January	15	B	3.08	NA	NA
M37/2b-50-15m	LP (Open ocean)	January	15	A	3.06	NA	NA
M37/2b-50-15m	LP (Open ocean)	January	15	B	4.01	NA	NA
M37/2b-50-15m	LP (Open ocean)	January	15	A	3.17	NA	NA
M37/2b-50-15m	LP (Open ocean)	January	15	A	3.28	NA	NA
M37/2b-50-15m	LP (Open ocean)	January	15	A	3.18	NA	NA
M37/2b-50-15m	LP (Open ocean)	January	15	A	3.29	NA	NA
M37/2b-50-15m	LP (Open ocean)	January	15	A	3.45	NA	NA
M37/2b-50-15m	LP (Open ocean)	January	15	B	3.35	NA	NA
M37/2b-50-15m	LP (Open ocean)	January	15	A	3.13	NA	NA
M37/2b-50-15m	LP (Open ocean)	January	15	A	3.71	NA	NA
M37/2b-50-15m	LP (Open ocean)	January	15	A	3.31	NA	NA
M37/2b-50-15m	LP (Open ocean)	January	15	A	2.65	NA	NA
M37/2b-50-15m	LP (Open ocean)	January	15	A	3.13	NA	NA
M37/2b-50-15m	LP (Open ocean)	January	15	A	3.12	NA	NA
M37/2b-50-15m	LP (Open ocean)	January	15	A	3.52	NA	NA
M37/2b-50-15m	LP (Open ocean)	January	15	A	3.35	NA	NA
M37/2b-50-15m	LP (Open ocean)	January	15	A	3.47	NA	NA
M37/2b-50-15m	LP (Open ocean)	January	15	A	3.46	NA	NA
M37/2b-50-15m	LP (Open ocean)	January	15	A	2.86	NA	NA
M37/2b-50-15m	LP (Open ocean)	January	15	A	3.26	NA	NA
M37/2b-50-15m	LP (Open ocean)	January	15	A	3.62	NA	NA
M37/2b-50-15m	LP (Open ocean)	January	15	A	3.73	NA	NA
M37/2b-50-15m	LP (Open ocean)	January	15	A	3.35	NA	NA
M37/2b-50-15m	LP (Open ocean)	January	15	B	3.34	NA	NA
M37/2b-50-15m	LP (Open ocean)	January	15	A	3.66	NA	NA
M37/2b-50-15m	LP (Open ocean)	January	15	A	3.71	NA	NA
M37/2b-50-15m	LP (Open ocean)	January	15	A	3.13	NA	NA
M37/2b-50-15m	LP (Open ocean)	January	15	A	3.15	NA	NA
M37/2b-50-15m	LP (Open ocean)	January	15	A	3.51	NA	NA
M37/2b-50-15m	LP (Open ocean)	January	15	A	3.55	NA	NA
M37/2b-50-15m	LP (Open ocean)	January	15	A	3.41	NA	NA
M37/2b-50-15m	LP (Open ocean)	January	15	A	3.34	NA	NA
M37/2b-50-15m	LP (Open ocean)	January	15	A	3.71	NA	NA
M37/2b-50-15m	LP (Open ocean)	January	15	A	3.37	NA	NA
M37/2b-50-15m	LP (Open ocean)	January	15	A	3.08	NA	NA
M37/2b-50-15m	LP (Open ocean)	January	15	A	3.58	NA	NA
M37/2b-50-15m	LP (Open ocean)	January	15	A	3.37	NA	NA
M37/2b-50-15m	LP (Open ocean)	January	15	A	3.31	NA	NA
M37/2b-50-15m	LP (Open ocean)	January	15	A	3.58	NA	NA
M37/2b-50-15m	LP (Open ocean)	January	15	B	2.35	NA	NA
M37/2b-50-15m	LP (Open ocean)	January	15	A	2.93	NA	NA
M37/2b-50-15m	LP (Open ocean)	January	15	A	2.67	NA	NA
M37/2b-50-15m	LP (Open ocean)	January	15	A	3.34	NA	NA
M37/2b-50-15m	LP (Open ocean)	January	15	A	3.13	NA	NA
M37/2b-50-15m	LP (Open ocean)	January	15	A	3.81	NA	NA
M37/2b-50-15m	LP (Open ocean)	January	15	A	3.5	NA	NA
M37/2b-50-15m	LP (Open ocean)	January	15	A	3.71	NA	NA
M37/2b-50-15m	LP (Open ocean)	January	15	A	3.69	NA	NA
M37/2b-50-15m	LP (Open ocean)	January	15	A	3.14	NA	NA
M37/2b-50-15m	LP (Open ocean)	January	15	A	3.25	NA	NA
M37/2b-50-15m	LP (Open ocean)	January	15	A	3.24	NA	NA
M37/2b-50-15m	LP (Open ocean)	January	15	A	3.6	NA	NA
M37/2b-50-15m	LP (Open ocean)	January	15	A	3.54	NA	NA
M37/2b-50-15m	LP (Open ocean)	January	15	B	3.46	NA	NA
M37/2b-50-15m	LP (Open ocean)	January	15	B	3.6	NA	NA
M37/2b-50-15m	LP (Open ocean)	January	15	A	3.28	NA	NA
M37/2b-50-15m	LP (Open ocean)	January	15	A	3.69	NA	NA
M37/2b-50-15m	LP (Open ocean)	January	15	B	3.14	NA	NA
M37/2b-50-15m	LP (Open ocean)	January	15	B	2.98	NA	NA
M37/2b-50-15m	LP (Open ocean)	January	15	A	2.68	NA	NA
M37/2b-50-15m	LP (Open ocean)	January	15	A	3.02	NA	NA
M37/2b-50-15m	LP (Open ocean)	January	15	A	3.33	NA	NA
M37/2b-50-15m	LP (Open ocean)	January	15	A	4.03	NA	NA
M37/2b-50-15m	LP (Open ocean)	January	15	A	3.77	NA	NA
M37/2b-50-15m	LP (Open ocean)	January	15	A	3.48	NA	NA
M37/2b-50-15m	LP (Open ocean)	January	15	A	3.3	NA	NA
M37/2b-50-15m	LP (Open ocean)	January	15	B	3.04	NA	NA
M37/2b-50-15m	LP (Open ocean)	January	15	A	3.73	NA	NA
M37/2b-50-15m	LP (Open ocean)	January	15	B	2.49	NA	NA
M37/2b-50-15m	LP (Open ocean)	January	15	B	3.13	NA	NA
M37/2b-50-15m	LP (Open ocean)	January	15	B	4.11	NA	NA
M37/2b-50-15m	LP (Open ocean)	January	15	A	3.51	NA	NA
M37/2b-50-15m	LP (Open ocean)	January	15	A	3.19	NA	NA
M37/2b-50-15m	LP (Open ocean)	January	15	A	3.62	NA	NA
M37/2b-50-15m	LP (Open ocean)	January	15	A	3.53	NA	NA
M37/2b-50-15m	LP (Open ocean)	January	15	B	2.51	NA	NA
M37/2b-50-15m	LP (Open ocean)	January	15	A	3.61	NA	NA
M37/2b-50-15m	LP (Open ocean)	January	15	A	3.5	NA	NA
M37/2b-50-15m	LP (Open ocean)	January	15	A	2.9	NA	NA
M37/2b-50-15m	LP (Open ocean)	January	15	A	3.68	NA	NA
M37/2b-50-15m	LP (Open ocean)	January	15	A	4	NA	NA
M37/2b-50-15m	LP (Open ocean)	January	15	A	3.26	NA	NA
M37/2b-50-15m	LP (Open ocean)	January	15	A	3.36	NA	NA
M37/2b-50-15m	LP (Open ocean)	January	15	A	3.8	NA	NA
M37/2b-50-15m	LP (Open ocean)	January	15	A	3.65	NA	NA
M37/2b-50-15m	LP (Open ocean)	January	15	A	3.54	NA	NA
M37/2b-50-15m	LP (Open ocean)	January	15	A	3.48	NA	NA
M37/2b-50-15m	LP (Open ocean)	January	15	A	3.02	NA	NA
M37/2b-50-15m	LP (Open ocean)	January	15	A	3.84	NA	NA
M37/2b-50-15m	LP (Open ocean)	January	15	A	3.34	NA	NA
M37/2b-50-15m	LP (Open ocean)	January	15	B	3.34	NA	NA
M37/2b-50-15m	LP (Open ocean)	January	15	A	3.5	NA	NA
M37/2b-50-15m	LP (Open ocean)	January	15	A	3.3	NA	NA
M37/2b-50-15m	LP (Open ocean)	January	15	A	3.95	NA	NA
M37/2b-50-15m	LP (Open ocean)	January	15	A	3.27	NA	NA
M37/2b-50-15m	LP (Open ocean)	January	15	A	3.51	NA	NA
M37/2b-50-15m	LP (Open ocean)	January	15	A	3.25	NA	NA
M37/2b-50-15m	LP (Open ocean)	January	15	A	3.16	NA	NA
M37/2b-50-15m	LP (Open ocean)	January	15	B	2.76	NA	NA
M37/2b-50-15m	LP (Open ocean)	January	15	A	2.72	NA	NA
M37/2b-50-15m	LP (Open ocean)	January	15	A	3.41	NA	NA
M37/2b-50-15m	LP (Open ocean)	January	15	A	3.73	NA	NA
M37/2b-50-15m	LP (Open ocean)	January	15	A	3.72	NA	NA
M37/2b-50-15m	LP (Open ocean)	January	15	A	3.42	NA	NA
M37/2b-50-15m	LP (Open ocean)	January	15	A	4.02	NA	NA
M37/2b-50-15m	LP (Open ocean)	January	15	A	4.02	NA	NA
M37/2b-50-15m	LP (Open ocean)	January	15	A	3.11	NA	NA
M37/2b-50-15m	LP (Open ocean)	January	15	A	2.72	NA	NA
M37/2b-50-15m	LP (Open ocean)	January	15	A	3.45	NA	NA
M37/2b-50-15m	LP (Open ocean)	January	15	A	3.19	NA	NA
M37/2b-50-15m	LP (Open ocean)	January	15	A	3.91	NA	NA
M37/2b-50-15m	LP (Open ocean)	January	15	A	3.61	NA	NA
M37/2b-50-15m	LP (Open ocean)	January	15	A	3.35	NA	NA
M37/2b-50-15m	LP (Open ocean)	January	15	A	3.86	NA	NA
M37/2b-50-15m	LP (Open ocean)	January	15	A	2.48	NA	NA
M37/2b-50-15m	LP (Open ocean)	January	15	B	2.62	NA	NA
M37/2b-50-15m	LP (Open ocean)	January	15	A	3.18	NA	NA
M37/2b-50-15m	LP (Open ocean)	January	15	A	3.34	NA	NA
M37/2b-50-15m	LP (Open ocean)	January	15	B	2.98	NA	NA
M37/2b-50-15m	LP (Open ocean)	January	15	A	3.3	NA	NA
M37/2b-50-15m	LP (Open ocean)	January	15	A	3.77	NA	NA
M37/2b-50-15m	LP (Open ocean)	January	15	A	3.33	NA	NA
M37/2b-50-15m	LP (Open ocean)	January	15	A	3.16	NA	NA
M37/2b-50-15m	LP (Open ocean)	January	15	A	3.17	NA	NA
M37/2b-50-15m	LP (Open ocean)	January	15	A	3.48	NA	NA
M37/2b-50-15m	LP (Open ocean)	January	15	A	3.5	NA	NA
M37/2b-50-15m	LP (Open ocean)	January	15	B	3.51	NA	NA
M37/2b-50-15m	LP (Open ocean)	January	15	A	3.13	NA	NA
M37/2b-50-15m	LP (Open ocean)	January	15	A	2.8	NA	NA
M37/2b-50-15m	LP (Open ocean)	January	15	A	3.89	NA	NA
M37/2b-50-15m	LP (Open ocean)	January	15	A	3.93	NA	NA
M37/2b-50-15m	LP (Open ocean)	January	15	A	3.17	NA	NA
M37/2b-50-15m	LP (Open ocean)	January	15	A	3.23	NA	NA
M37/2b-50-15m	LP (Open ocean)	January	15	A	3.53	NA	NA
M37/2b-50-15m	LP (Open ocean)	January	15	A	3.24	NA	NA
M37/2b-50-15m	LP (Open ocean)	January	15	A	3.38	NA	NA
M37/2b-50-15m	LP (Open ocean)	January	15	A	3.25	NA	NA
M37/2b-50-15m	LP (Open ocean)	January	15	A	3.11	NA	NA
M37/2b-50-15m	LP (Open ocean)	January	15	A	2.42	NA	NA
M37/2b-50-15m	LP (Open ocean)	January	15	A	3.5	NA	NA
M37/2b-50-15m	LP (Open ocean)	January	15	A	3.73	NA	NA
M37/2b-50-15m	LP (Open ocean)	January	15	A	3.27	NA	NA
M37/2b-50-15m	LP (Open ocean)	January	15	A	3.52	NA	NA
M37/2b-50-15m	LP (Open ocean)	January	15	A	2.93	NA	NA
M37/2b-50-15m	LP (Open ocean)	January	15	B	3.42	NA	NA
M37/2b-50-15m	LP (Open ocean)	January	15	A	3.49	NA	NA
M37/2b-50-15m	LP (Open ocean)	January	15	A	3.38	NA	NA
M37/2b-50-15m	LP (Open ocean)	January	15	A	3.02	NA	NA
M37/2b-50-15m	LP (Open ocean)	January	15	A	3.74	NA	NA
M37/2b-50-15m	LP (Open ocean)	January	15	A	3.45	NA	NA
M37/2b-50-15m	LP (Open ocean)	January	15	A	3.21	NA	NA
M37/2b-50-15m	LP (Open ocean)	January	15	A	2.66	NA	NA
M37/2b-50-15m	LP (Open ocean)	January	15	A	3.54	NA	NA
M37/2b-50-15m	LP (Open ocean)	January	15	A	2.58	NA	NA
M37/2b-50-15m	LP (Open ocean)	January	15	A	3.76	NA	NA
M37/2b-50-15m	LP (Open ocean)	January	15	A	3.69	NA	NA
M37/2b-50-15m	LP (Open ocean)	January	15	A	2.56	NA	NA
M37/2b-50-15m	LP (Open ocean)	January	15	A	3.52	NA	NA
P233a-600-75m	EBC (Coastal)	September	75	B	2.64	NA	NA
P233a-600-75m	EBC (Coastal)	September	75	B	2.68	NA	NA
P233a-600-75m	EBC (Coastal)	September	75	OA	3.54	NA	NA
P233a-600-75m	EBC (Coastal)	September	75	A	3.26	0.2715	0.083282209
P233a-600-75m	EBC (Coastal)	September	75	M	2.27	NA	NA
P233a-600-75m	EBC (Coastal)	September	75	OA	2.84	NA	NA
P233a-600-75m	EBC (Coastal)	September	75	OA	2.57	NA	NA
P233a-600-75m	EBC (Coastal)	September	75	B	3.01	NA	NA
P233a-600-75m	EBC (Coastal)	September	75	A	2.75	0.1865	0.067818182
P233a-600-75m	EBC (Coastal)	September	75	OA	3.14	NA	NA
P233a-600-75m	EBC (Coastal)	September	75	A	3.31	0.1005	0.030362538
P233a-600-75m	EBC (Coastal)	September	75	A	3.37	0.1175	0.034866469
P233a-600-75m	EBC (Coastal)	September	75	A	3	0.0945	0.0315
P233a-600-75m	EBC (Coastal)	September	75	A	3.06	0.1975	0.064542484
P233a-600-75m	EBC (Coastal)	September	75	A	3.37	0.1375	0.040801187
P233a-600-75m	EBC (Coastal)	September	75	B	3.28	NA	NA
P233a-600-75m	EBC (Coastal)	September	75	B	2.75	NA	NA
P233a-600-75m	EBC (Coastal)	September	75	B	2.49	NA	NA
P233a-600-75m	EBC (Coastal)	September	75	B	3.2	NA	NA
P233a-600-75m	EBC (Coastal)	September	75	B	3.29	NA	NA
P233a-600-75m	EBC (Coastal)	September	75	OA	3.07	NA	NA
P233a-600-75m	EBC (Coastal)	September	75	B	2.51	NA	NA
P233a-600-75m	EBC (Coastal)	September	75	M	3.05	NA	NA
P233a-600-75m	EBC (Coastal)	September	75	A	2.8	0.088	0.031428571
P233a-600-75m	EBC (Coastal)	September	75	A	2.83	0.1875	0.066254417
P233a-600-75m	EBC (Coastal)	September	75	A	2.37	0.038	0.016033755
P233a-600-75m	EBC (Coastal)	September	75	A	3.18	0.147	0.046226415
P233a-600-75m	EBC (Coastal)	September	75	A	3.49	0.1985	0.056876791
P233a-600-75m	EBC (Coastal)	September	75	B	2.96	NA	NA
P233a-600-75m	EBC (Coastal)	September	75	B	3.08	NA	NA
P233a-600-75m	EBC (Coastal)	September	75	B	2.91	NA	NA
P233a-600-75m	EBC (Coastal)	September	75	OA	3.28	NA	NA
P233a-600-75m	EBC (Coastal)	September	75	B	2.94	NA	NA
P233a-600-75m	EBC (Coastal)	September	75	A	2.55	0.1585	0.062156863
P233a-600-75m	EBC (Coastal)	September	75	OA	3.44	NA	NA
P233a-600-75m	EBC (Coastal)	September	75	B	3.43	NA	NA
P233a-600-75m	EBC (Coastal)	September	75	B	3.5	NA	NA
P233a-600-75m	EBC (Coastal)	September	75	B	3.4	NA	NA
P233a-600-75m	EBC (Coastal)	September	75	A	3.35	0.1585	0.047313433
P233a-600-75m	EBC (Coastal)	September	75	A	3.17	0.141	0.044479495
P233a-600-75m	EBC (Coastal)	September	75	B	3.06	NA	NA
P233a-600-75m	EBC (Coastal)	September	75	OA	2.75	NA	NA
P233a-600-75m	EBC (Coastal)	September	75	OA	2.78	NA	NA
P233a-600-75m	EBC (Coastal)	September	75	A	3.6	0.418	0.116111111
P233a-600-75m	EBC (Coastal)	September	75	B	2.37	NA	NA
P233a-600-75m	EBC (Coastal)	September	75	M	3.43	NA	NA
P233a-600-75m	EBC (Coastal)	September	75	A	2.98	0.241	0.080872483
P233a-600-75m	EBC (Coastal)	September	75	B	3.13	NA	NA
P233a-600-75m	EBC (Coastal)	September	75	OA	3.17	NA	NA
P233a-600-75m	EBC (Coastal)	September	75	M	3.67	NA	NA
P233a-600-75m	EBC (Coastal)	September	75	A	3.13	0.269	0.085942492
P233a-600-75m	EBC (Coastal)	September	75	A	3.56	0.13	0.036516854
P233a-600-75m	EBC (Coastal)	September	75	A	3.3	NA	NA
P233a-600-75m	EBC (Coastal)	September	75	B	2.76	NA	NA
P233a-600-75m	EBC (Coastal)	September	75	B	2.75	NA	NA
P233a-600-75m	EBC (Coastal)	September	75	M	3.19	NA	NA
P233a-600-75m	EBC (Coastal)	September	75	M	2.97	NA	NA
P233a-600-75m	EBC (Coastal)	September	75	B	3.02	NA	NA
P233a-600-75m	EBC (Coastal)	September	75	A	3.32	0.165	0.049698795
P233a-600-75m	EBC (Coastal)	September	75	B	2.41	NA	NA
P233a-600-75m	EBC (Coastal)	September	75	OA	3.16	NA	NA
P233a-600-75m	EBC (Coastal)	September	75	A	3.61	0.294	0.081440443
P233a-600-75m	EBC (Coastal)	September	75	A	2.96	0.103	0.034797297
P233a-600-75m	EBC (Coastal)	September	75	B	2.28	NA	NA
P233a-600-75m	EBC (Coastal)	September	75	A	3.25	0.2185	0.067230769
P233a-600-75m	EBC (Coastal)	September	75	A	3.35	0.1805	0.053880597
P233a-600-75m	EBC (Coastal)	September	75	A	3.09	0.136	0.044012945
P233a-600-75m	EBC (Coastal)	September	75	OA	3.32	NA	NA
P233a-600-75m	EBC (Coastal)	September	75	A	3.32	0.189	0.056927711
P233a-600-75m	EBC (Coastal)	September	75	B	2.81	NA	NA
P233a-600-75m	EBC (Coastal)	September	75	A	3.1	0.1825	0.058870968
P233a-600-75m	EBC (Coastal)	September	75	A	4	0.316	0.079
P233a-600-75m	EBC (Coastal)	September	75	B	3.15	NA	NA
P233a-600-75m	EBC (Coastal)	September	75	B	2.69	NA	NA
P233a-600-75m	EBC (Coastal)	September	75	A	3.55	0.121	0.034084507
P233a-600-75m	EBC (Coastal)	September	75	B	3.13	NA	NA
P233a-600-75m	EBC (Coastal)	September	75	B	2.72	NA	NA
P233a-600-75m	EBC (Coastal)	September	75	A	2.83	0.2	0.070671378
P233a-600-75m	EBC (Coastal)	September	75	M	2.81	NA	NA
P233a-600-75m	EBC (Coastal)	September	75	M	2.98	NA	NA
P233a-600-75m	EBC (Coastal)	September	75	A	2.99	NA	NA
P233a-600-75m	EBC (Coastal)	September	75	A	3.02	NA	NA
P233a-600-75m	EBC (Coastal)	September	75	B	3.45	NA	NA
P233a-600-75m	EBC (Coastal)	September	75	A	3.34	NA	NA
P233a-600-75m	EBC (Coastal)	September	75	OA	2.83	NA	NA
P233a-600-75m	EBC (Coastal)	September	75	B	2.72	NA	NA
P233a-600-75m	EBC (Coastal)	September	75	B	3.01	NA	NA
P233a-600-75m	EBC (Coastal)	September	75	A	3.01	NA	NA
P233a-600-75m	EBC (Coastal)	September	75	B	3.1	NA	NA
P233a-600-75m	EBC (Coastal)	September	75	B	3.04	NA	NA
P233a-600-75m	EBC (Coastal)	September	75	A	3.18	NA	NA
P233a-600-75m	EBC (Coastal)	September	75	B	2.65	NA	NA
P233a-600-75m	EBC (Coastal)	September	75	B	2.85	NA	NA
P233a-600-75m	EBC (Coastal)	September	75	A	3.3	NA	NA
P233a-600-75m	EBC (Coastal)	September	75	B	3.04	NA	NA
P233a-600-75m	EBC (Coastal)	September	75	OA	2.9	NA	NA
P233a-600-75m	EBC (Coastal)	September	75	B	2.83	NA	NA
P233a-600-75m	EBC (Coastal)	September	75	B	3.55	NA	NA
P233a-600-75m	EBC (Coastal)	September	75	OA	2.96	NA	NA
P233a-600-75m	EBC (Coastal)	September	75	OA	2.72	NA	NA
P233a-600-75m	EBC (Coastal)	September	75	OA	3.31	NA	NA
P233a-600-75m	EBC (Coastal)	September	75	B	2.6	NA	NA
P233a-600-75m	EBC (Coastal)	September	75	B	2.7	NA	NA
P233a-600-75m	EBC (Coastal)	September	75	OA	2.78	NA	NA
P233a-600-75m	EBC (Coastal)	September	75	B	3.58	NA	NA
P233a-600-75m	EBC (Coastal)	September	75	B	3.19	NA	NA
P233a-600-75m	EBC (Coastal)	September	75	B	2.83	NA	NA
P233a-600-75m	EBC (Coastal)	September	75	B	2.73	NA	NA
P233a-600-75m	EBC (Coastal)	September	75	B	2.36	NA	NA
P233a-600-75m	EBC (Coastal)	September	75	B	3.25	NA	NA
P233a-600-75m	EBC (Coastal)	September	75	B	2.65	NA	NA
P233a-600-75m	EBC (Coastal)	September	75	OA	3.13	NA	NA
P233a-600-75m	EBC (Coastal)	September	75	A	2.93	NA	NA
P233a-600-75m	EBC (Coastal)	September	75	B	3.35	NA	NA
P233a-600-75m	EBC (Coastal)	September	75	A	2.79	NA	NA
P233a-600-75m	EBC (Coastal)	September	75	B	3.25	NA	NA
P233a-600-75m	EBC (Coastal)	September	75	A	2.82	NA	NA
P233a-600-75m	EBC (Coastal)	September	75	A	2.84	NA	NA
P233a-600-75m	EBC (Coastal)	September	75	A	3.06	NA	NA
P233a-600-75m	EBC (Coastal)	September	75	OA	2.65	NA	NA
P233a-600-75m	EBC (Coastal)	September	75	A	3.42	NA	NA
P233a-600-75m	EBC (Coastal)	September	75	OA	2.81	NA	NA
P233a-600-75m	EBC (Coastal)	September	75	B	2.8	NA	NA
P233a-600-75m	EBC (Coastal)	September	75	B	2.68	NA	NA
P233a-600-75m	EBC (Coastal)	September	75	M	3.24	NA	NA
P233a-600-75m	EBC (Coastal)	September	75	B	2.5	NA	NA
P233a-600-75m	EBC (Coastal)	September	75	B	3.01	NA	NA
P233a-600-75m	EBC (Coastal)	September	75	B	3.46	NA	NA
P233a-600-75m	EBC (Coastal)	September	75	B	2.93	NA	NA
P233a-600-75m	EBC (Coastal)	September	75	OA	2.68	NA	NA
P233a-600-75m	EBC (Coastal)	September	75	B	2.97	NA	NA
P233a-600-75m	EBC (Coastal)	September	75	A	2.72	NA	NA
P233a-600-75m	EBC (Coastal)	September	75	B	3.02	NA	NA
P233a-600-75m	EBC (Coastal)	September	75	OA	3.37	NA	NA
P233a-600-75m	EBC (Coastal)	September	75	OA	2.62	NA	NA
P233a-600-75m	EBC (Coastal)	September	75	B	2.94	NA	NA
P233a-600-75m	EBC (Coastal)	September	75	A	3.02	NA	NA
P233a-600-75m	EBC (Coastal)	September	75	A	3.54	NA	NA
P233a-600-75m	EBC (Coastal)	September	75	B	3.2	NA	NA
P233a-600-75m	EBC (Coastal)	September	75	A	2.27	NA	NA
P233a-600-75m	EBC (Coastal)	September	75	A	3.31	NA	NA
P233a-600-75m	EBC (Coastal)	September	75	OA	3.66	NA	NA
P233a-600-75m	EBC (Coastal)	September	75	B	2.76	NA	NA
P233a-600-75m	EBC (Coastal)	September	75	B	3.42	NA	NA
P233a-600-75m	EBC (Coastal)	September	75	B	2.84	NA	NA
P233a-600-75m	EBC (Coastal)	September	75	A	3.24	NA	NA
P233a-600-75m	EBC (Coastal)	September	75	M	2.5	NA	NA
P233a-600-75m	EBC (Coastal)	September	75	OA	2.87	NA	NA
P233a-600-75m	EBC (Coastal)	September	75	B	2.45	NA	NA
P233a-600-75m	EBC (Coastal)	September	75	B	3.66	NA	NA
P233a-600-75m	EBC (Coastal)	September	75	OA	2.99	NA	NA
P233a-600-75m	EBC (Coastal)	September	75	OA	3.43	NA	NA
P233a-600-75m	EBC (Coastal)	September	75	A	3.51	NA	NA
P233a-600-75m	EBC (Coastal)	September	75	B	3.07	NA	NA
P233a-600-75m	EBC (Coastal)	September	75	A	2.68	NA	NA
P233a-600-75m	EBC (Coastal)	September	75	B	3.21	NA	NA
P233a-600-75m	EBC (Coastal)	September	75	A	2.64	NA	NA
P233a-600-75m	EBC (Coastal)	September	75	OA	3.7	NA	NA
P233a-600-75m	EBC (Coastal)	September	75	OA	3.02	NA	NA
P233a-600-75m	EBC (Coastal)	September	75	OA	2.59	NA	NA
P233a-600-75m	EBC (Coastal)	September	75	B	2.84	NA	NA
P233a-600-75m	EBC (Coastal)	September	75	A	3.04	NA	NA
P233a-600-75m	EBC (Coastal)	September	75	A	2.86	NA	NA
P233a-600-75m	EBC (Coastal)	September	75	A	2.72	NA	NA
P233a-600-75m	EBC (Coastal)	September	75	B	2.71	NA	NA
P233a-600-75m	EBC (Coastal)	September	75	B	2.65	NA	NA
P233a-600-75m	EBC (Coastal)	September	75	OA	2.77	NA	NA
P233a-600-75m	EBC (Coastal)	September	75	OA	2.71	NA	NA
P233a-600-75m	EBC (Coastal)	September	75	B	2.5	NA	NA
P233a-600-75m	EBC (Coastal)	September	75	OA	3.01	NA	NA
P233a-600-75m	EBC (Coastal)	September	75	B	2.38	NA	NA
P233a-600-75m	EBC (Coastal)	September	75	M	2.96	NA	NA
P233a-600-75m	EBC (Coastal)	September	75	A	2.79	NA	NA
P233a-600-75m	EBC (Coastal)	September	75	A	3.35	NA	NA
P233a-600-75m	EBC (Coastal)	September	75	M	3.06	NA	NA
P233a-600-75m	EBC (Coastal)	September	75	A	3.03	NA	NA
P233a-600-75m	EBC (Coastal)	September	75	A	3.21	NA	NA
P233a-600-75m	EBC (Coastal)	September	75	B	2.91	NA	NA
P233a-600-75m	EBC (Coastal)	September	75	OA	3	NA	NA
P233a-600-75m	EBC (Coastal)	September	75	OA	2.98	NA	NA
P233a-600-75m	EBC (Coastal)	September	75	A	3.16	NA	NA
P233a-600-75m	EBC (Coastal)	September	75	B	2.24	NA	NA
P233a-600-75m	EBC (Coastal)	September	75	A	2.58	NA	NA
P233a-600-75m	EBC (Coastal)	September	75	A	3.23	NA	NA
P233a-600-75m	EBC (Coastal)	September	75	B	3.21	NA	NA
P233a-600-75m	EBC (Coastal)	September	75	A	2.79	NA	NA
P233a-600-75m	EBC (Coastal)	September	75	A	3.13	NA	NA
P233a-600-75m	EBC (Coastal)	September	75	B	2.7	NA	NA
P233a-600-75m	EBC (Coastal)	September	75	B	2.5	NA	NA
P233a-600-75m	EBC (Coastal)	September	75	B	4.1	NA	NA
P233a-600-75m	EBC (Coastal)	September	75	A	3.37	NA	NA
P233a-600-75m	EBC (Coastal)	September	75	OA	2.69	NA	NA
P233a-600-75m	EBC (Coastal)	September	75	A	3.11	NA	NA
P233a-600-75m	EBC (Coastal)	September	75	B	2.99	NA	NA
P233a-600-75m	EBC (Coastal)	September	75	A	2.71	NA	NA
P233a-600-75m	EBC (Coastal)	September	75	B	2.52	NA	NA
P233a-600-75m	EBC (Coastal)	September	75	A	3.06	NA	NA
P233a-600-75m	EBC (Coastal)	September	75	A	3.27	NA	NA
P233a-600-75m	EBC (Coastal)	September	75	A	3.28	NA	NA
P233a-600-75m	EBC (Coastal)	September	75	OA	2.95	NA	NA
P233a-600-75m	EBC (Coastal)	September	75	M	2.65	NA	NA
P233a-600-75m	EBC (Coastal)	September	75	B	2.39	NA	NA
P233a-600-75m	EBC (Coastal)	September	75	A	3.29	NA	NA
P233a-600-75m	EBC (Coastal)	September	75	B	3.33	NA	NA
P233a-600-75m	EBC (Coastal)	September	75	B	3.29	NA	NA
P233a-600-75m	EBC (Coastal)	September	75	OA	2.9	NA	NA
P233a-600-75m	EBC (Coastal)	September	75	B	3.24	NA	NA
P233a-600-75m	EBC (Coastal)	September	75	M	3.63	NA	NA
P233a-600-75m	EBC (Coastal)	September	75	OA	3.35	NA	NA
P233a-600-75m	EBC (Coastal)	September	75	A	3.92	NA	NA
P233a-600-75m	EBC (Coastal)	September	75	M	3.12	NA	NA
P233a-600-75m	EBC (Coastal)	September	75	OA	2.75	NA	NA
P233a-600-75m	EBC (Coastal)	September	75	B	2.77	NA	NA
P233a-600-75m	EBC (Coastal)	September	75	A	3.21	NA	NA
P233a-600-75m	EBC (Coastal)	September	75	A	3.17	NA	NA
P233a-600-75m	EBC (Coastal)	September	75	B	3.5	NA	NA
P233a-600-75m	EBC (Coastal)	September	75	B	2.99	NA	NA
P233a-600-75m	EBC (Coastal)	September	75	A	2.89	NA	NA
P233a-600-75m	EBC (Coastal)	September	75	A	2.99	NA	NA
P233a-600-75m	EBC (Coastal)	September	75	A	3.04	NA	NA
P233a-600-75m	EBC (Coastal)	September	75	A	3.47	NA	NA
P233a-600-75m	EBC (Coastal)	September	75	A	3.58	NA	NA
P233a-600-75m	EBC (Coastal)	September	75	B	3.43	NA	NA
P233a-600-75m	EBC (Coastal)	September	75	OA	3.29	NA	NA
P233a-600-75m	EBC (Coastal)	September	75	B	2.45	NA	NA
P233a-600-75m	EBC (Coastal)	September	75	OA	3.11	NA	NA
P233a-600-75m	EBC (Coastal)	September	75	B	3.25	NA	NA
P233a-600-75m	EBC (Coastal)	September	75	B	2.93	NA	NA
P233a-600-75m	EBC (Coastal)	September	75	A	3.5	NA	NA
P233a-600-75m	EBC (Coastal)	September	75	A	3.74	NA	NA
P233a-600-75m	EBC (Coastal)	September	75	M	2.56	NA	NA
P233a-600-75m	EBC (Coastal)	September	75	OA	3.11	NA	NA
P233a-600-75m	EBC (Coastal)	September	75	OA	2.54	NA	NA
P233a-600-75m	EBC (Coastal)	September	75	M	3.08	NA	NA
P233a-600-75m	EBC (Coastal)	September	75	M	2.85	NA	NA
P233a-600-75m	EBC (Coastal)	September	75	A	3.38	NA	NA
P233a-600-75m	EBC (Coastal)	September	75	B	2.53	NA	NA
P233a-600-75m	EBC (Coastal)	September	75	B	2.79	NA	NA
P233a-600-75m	EBC (Coastal)	September	75	B	2.73	NA	NA
P233a-600-75m	EBC (Coastal)	September	75	OA	2.51	NA	NA
P233a-600-75m	EBC (Coastal)	September	75	OA	2.87	NA	NA
P233a-600-75m	EBC (Coastal)	September	75	B	3.41	NA	NA
P233a-600-75m	EBC (Coastal)	September	75	B	2.69	NA	NA
P233a-600-75m	EBC (Coastal)	September	75	OA	2.53	NA	NA
P233a-600-75m	EBC (Coastal)	September	75	A	3.4	NA	NA
P233a-600-75m	EBC (Coastal)	September	75	B	3.33	NA	NA
P233a-600-75m	EBC (Coastal)	September	75	A	2.64	NA	NA
P233a-600-75m	EBC (Coastal)	September	75	A	3.41	NA	NA
P233a-600-75m	EBC (Coastal)	September	75	A	3.48	NA	NA
P233a-600-75m	EBC (Coastal)	September	75	B	3.27	NA	NA
P233a-600-75m	EBC (Coastal)	September	75	B	2.43	NA	NA
P233a-600-75m	EBC (Coastal)	September	75	A	3.23	NA	NA
P233a-600-75m	EBC (Coastal)	September	75	M	2.95	NA	NA
P233a-600-75m	EBC (Coastal)	September	75	M	2.59	NA	NA
P233a-600-75m	EBC (Coastal)	September	75	M	3.03	NA	NA
P233a-600-75m	EBC (Coastal)	September	75	A	3.24	NA	NA
P233a-600-75m	EBC (Coastal)	September	75	OA	3.28	NA	NA
P233a-600-75m	EBC (Coastal)	September	75	OA	3.09	NA	NA
P233a-600-75m	EBC (Coastal)	September	75	B	3.29	NA	NA
P233a-600-75m	EBC (Coastal)	September	75	B	2.72	NA	NA
P233a-600-75m	EBC (Coastal)	September	75	B	2.5	NA	NA
P233a-600-75m	EBC (Coastal)	September	75	A	3.19	NA	NA
P233a-600-75m	EBC (Coastal)	September	75	B	3.15	NA	NA
P233a-600-75m	EBC (Coastal)	September	75	B	3.47	NA	NA
P233a-600-75m	EBC (Coastal)	September	75	B	2.84	NA	NA
P233a-600-75m	EBC (Coastal)	September	75	A	3.37	NA	NA
P233a-600-75m	EBC (Coastal)	September	75	OA	3.53	NA	NA
P233a-600-75m	EBC (Coastal)	September	75	A	3.53	NA	NA
P233a-600-75m	EBC (Coastal)	September	75	B	2.71	NA	NA
P233a-600-75m	EBC (Coastal)	September	75	A	2.8	NA	NA
P233a-600-75m	EBC (Coastal)	September	75	A	3.19	NA	NA
P233a-600-75m	EBC (Coastal)	September	75	A	2.73	NA	NA
P233a-600-75m	EBC (Coastal)	September	75	OA	2.84	NA	NA
P233a-600-75m	EBC (Coastal)	September	75	A	3.15	NA	NA
P233a-600-75m	EBC (Coastal)	September	75	A	3.22	NA	NA
P233a-600-75m	EBC (Coastal)	September	75	OA	3.24	NA	NA
P233a-600-75m	EBC (Coastal)	September	75	A	3.47	NA	NA
P233a-600-75m	EBC (Coastal)	September	75	A	2.91	NA	NA
P233a-600-75m	EBC (Coastal)	September	75	A	3.75	NA	NA
P233a-600-75m	EBC (Coastal)	September	75	A	3.32	NA	NA
P233a-600-75m	EBC (Coastal)	September	75	B	2.32	NA	NA
P233a-600-75m	EBC (Coastal)	September	75	B	3.35	NA	NA
P233a-600-75m	EBC (Coastal)	September	75	B	2.76	NA	NA
P233a-600-75m	EBC (Coastal)	September	75	B	2.72	NA	NA
P233a-600-75m	EBC (Coastal)	September	75	B	2.87	NA	NA
P233a-600-75m	EBC (Coastal)	September	75	B	3.8	NA	NA
P233a-600-75m	EBC (Coastal)	September	75	A	3.1	NA	NA
P233a-600-75m	EBC (Coastal)	September	75	A	2.92	NA	NA
P233a-600-75m	EBC (Coastal)	September	75	B	2.99	NA	NA
P233a-600-75m	EBC (Coastal)	September	75	B	2.82	NA	NA
P233a-600-75m	EBC (Coastal)	September	75	B	2.42	NA	NA
P233a-600-75m	EBC (Coastal)	September	75	OA	2.69	NA	NA
P233a-600-75m	EBC (Coastal)	September	75	OA	3.34	NA	NA
P233a-600-75m	EBC (Coastal)	September	75	A	3.26	NA	NA
P233a-600-75m	EBC (Coastal)	September	75	B	3.75	NA	NA
P233a-600-75m	EBC (Coastal)	September	75	OA	2.98	NA	NA
P233a-600-75m	EBC (Coastal)	September	75	A	3.19	NA	NA
P233a-600-75m	EBC (Coastal)	September	75	A	2.99	NA	NA
P233a-600-75m	EBC (Coastal)	September	75	A	3.67	NA	NA
P233a-600-75m	EBC (Coastal)	September	75	M	2.89	NA	NA
P233a-582-10m	LP (Open ocean)	September	10	M	2.94	NA	NA
P233a-582-10m	LP (Open ocean)	September	10	M	3.4	NA	NA
P233a-582-10m	LP (Open ocean)	September	10	M	3.14	NA	NA
P233a-582-10m	LP (Open ocean)	September	10	M	3.47	NA	NA
P233a-582-10m	LP (Open ocean)	September	10	M	2.98	NA	NA
P233a-582-10m	LP (Open ocean)	September	10	M	3.13	NA	NA
P233a-582-10m	LP (Open ocean)	September	10	M	3.31	NA	NA
P233a-582-10m	LP (Open ocean)	September	10	M	3.08	NA	NA
P233a-582-10m	LP (Open ocean)	September	10	M	3.27	NA	NA
P233a-582-10m	LP (Open ocean)	September	10	M	3.55	NA	NA
P233a-582-10m	LP (Open ocean)	September	10	M	3.21	NA	NA
P233a-582-10m	LP (Open ocean)	September	10	M	3.18	NA	NA
P233a-582-10m	LP (Open ocean)	September	10	M	3.22	NA	NA
P233a-582-10m	LP (Open ocean)	September	10	M	3.26	NA	NA
P233a-582-10m	LP (Open ocean)	September	10	M	3.33	NA	NA
P233a-582-10m	LP (Open ocean)	September	10	M	3.77	NA	NA
P233a-582-10m	LP (Open ocean)	September	10	M	3.21	NA	NA
P233a-582-10m	LP (Open ocean)	September	10	A	3.25	0.11	0.03
P233a-582-10m	LP (Open ocean)	September	10	M	3	NA	NA
P233a-582-10m	LP (Open ocean)	September	10	M	3.57	NA	NA
P233a-582-10m	LP (Open ocean)	September	10	M	3.48	NA	NA
P233a-582-10m	LP (Open ocean)	September	10	M	2.97	NA	NA
P233a-582-10m	LP (Open ocean)	September	10	M	3.67	NA	NA
P233a-582-10m	LP (Open ocean)	September	10	M	3.46	NA	NA
P233a-582-10m	LP (Open ocean)	September	10	M	3.14	NA	NA
P233a-582-10m	LP (Open ocean)	September	10	M	3.32	NA	NA
P233a-582-10m	LP (Open ocean)	September	10	M	3.51	NA	NA
P233a-582-10m	LP (Open ocean)	September	10	M	3.23	NA	NA
P233a-582-10m	LP (Open ocean)	September	10	A	3.02	0.11	0.04
P233a-582-10m	LP (Open ocean)	September	10	M	2.64	NA	NA
P233a-582-10m	LP (Open ocean)	September	10	M	3.1	NA	NA
P233a-582-10m	LP (Open ocean)	September	10	M	3.33	NA	NA
P233a-582-10m	LP (Open ocean)	September	10	A	3.56	0.14	0.04
P233a-582-10m	LP (Open ocean)	September	10	M	3.5	NA	NA
P233a-582-10m	LP (Open ocean)	September	10	M	2.8	NA	NA
P233a-582-10m	LP (Open ocean)	September	10	M	3.75	NA	NA
P233a-582-10m	LP (Open ocean)	September	10	M	2.69	NA	NA
P233a-582-10m	LP (Open ocean)	September	10	M	2.77	NA	NA
P233a-582-10m	LP (Open ocean)	September	10	M	3.04	NA	NA
P233a-582-10m	LP (Open ocean)	September	10	M	3.27	NA	NA
P233a-582-10m	LP (Open ocean)	September	10	M	3.66	NA	NA
P233a-582-10m	LP (Open ocean)	September	10	M	3.65	NA	NA
P233a-582-10m	LP (Open ocean)	September	10	M	3.42	NA	NA
P233a-582-10m	LP (Open ocean)	September	10	M	3.14	NA	NA
P233a-582-10m	LP (Open ocean)	September	10	M	3.25	NA	NA
P233a-582-10m	LP (Open ocean)	September	10	M	3.84	NA	NA
P233a-582-10m	LP (Open ocean)	September	10	M	3.22	NA	NA
P233a-582-10m	LP (Open ocean)	September	10	A	3.38	0.18	0.05
P233a-582-10m	LP (Open ocean)	September	10	M	2.86	NA	NA
P233a-582-10m	LP (Open ocean)	September	10	A	2.52	0.12	0.05
P233a-582-10m	LP (Open ocean)	September	10	M	3.2	NA	NA
P233a-582-10m	LP (Open ocean)	September	10	M	3.24	NA	NA
P233a-582-10m	LP (Open ocean)	September	10	A	3.43	0.10	0.03
P233a-582-10m	LP (Open ocean)	September	10	M	3.24	NA	NA
P233a-582-10m	LP (Open ocean)	September	10	M	3.32	NA	NA
P233a-582-10m	LP (Open ocean)	September	10	A	3.02	0.18	0.06
P233a-582-10m	LP (Open ocean)	September	10	A	3.85	0.20	0.05
P233a-582-10m	LP (Open ocean)	September	10	M	3.62	NA	NA
P233a-582-10m	LP (Open ocean)	September	10	M	3.42	NA	NA
P233a-582-10m	LP (Open ocean)	September	10	M	3.44	NA	NA
P233a-582-10m	LP (Open ocean)	September	10	M	2.61	NA	NA
P233a-582-10m	LP (Open ocean)	September	10	M	2.75	NA	NA
P233a-582-10m	LP (Open ocean)	September	10	M	3.48	NA	NA
P233a-582-10m	LP (Open ocean)	September	10	M	2.63	NA	NA
P233a-582-10m	LP (Open ocean)	September	10	M	3.6	NA	NA
P233a-582-10m	LP (Open ocean)	September	10	M	3.5	NA	NA
P233a-582-10m	LP (Open ocean)	September	10	M	2.99	NA	NA
P233a-582-10m	LP (Open ocean)	September	10	M	2.83	NA	NA
P233a-582-10m	LP (Open ocean)	September	10	M	3.3	NA	NA
P233a-582-10m	LP (Open ocean)	September	10	M	3.09	NA	NA
P233a-582-10m	LP (Open ocean)	September	10	M	3.25	NA	NA
P233a-582-10m	LP (Open ocean)	September	10	M	3.44	NA	NA
P233a-582-10m	LP (Open ocean)	September	10	M	3.09	NA	NA
P233a-582-10m	LP (Open ocean)	September	10	M	3.56	NA	NA
P233a-582-10m	LP (Open ocean)	September	10	B	3.15	NA	NA
P233a-582-10m	LP (Open ocean)	September	10	M	2.72	NA	NA
P233a-582-10m	LP (Open ocean)	September	10	M	3.22	NA	NA
P233a-582-10m	LP (Open ocean)	September	10	M	3.23	NA	NA
P233a-582-10m	LP (Open ocean)	September	10	M	3.19	NA	NA
P233a-582-10m	LP (Open ocean)	September	10	M	3.08	NA	NA
P233a-582-10m	LP (Open ocean)	September	10	M	2.87	NA	NA
P233a-582-10m	LP (Open ocean)	September	10	M	3.35	NA	NA
P233a-582-10m	LP (Open ocean)	September	10	M	3.54	NA	NA
P233a-582-10m	LP (Open ocean)	September	10	M	3.4	NA	NA
P233a-582-10m	LP (Open ocean)	September	10	M	3.27	NA	NA
P233a-582-10m	LP (Open ocean)	September	10	M	2.96	NA	NA
P233a-582-10m	LP (Open ocean)	September	10	M	3.48	NA	NA
P233a-582-10m	LP (Open ocean)	September	10	M	2.91	NA	NA
P233a-582-10m	LP (Open ocean)	September	10	M	3.86	NA	NA
P233a-582-10m	LP (Open ocean)	September	10	M	3.02	NA	NA
P233a-582-10m	LP (Open ocean)	September	10	M	2.75	NA	NA
P233a-582-10m	LP (Open ocean)	September	10	M	3.11	NA	NA
P233a-582-10m	LP (Open ocean)	September	10	M	3.52	NA	NA
P233a-582-10m	LP (Open ocean)	September	10	M	3.45	NA	NA
P233a-582-10m	LP (Open ocean)	September	10	A	2.95	0.14	0.05
P233a-582-10m	LP (Open ocean)	September	10	M	3.29	NA	NA
P233a-582-10m	LP (Open ocean)	September	10	B	2.72	NA	NA
P233a-582-10m	LP (Open ocean)	September	10	M	3.16	NA	NA
P233a-582-10m	LP (Open ocean)	September	10	M	3.07	NA	NA
P233a-582-10m	LP (Open ocean)	September	10	M	3.09	NA	NA
P233a-582-10m	LP (Open ocean)	September	10	M	3.46	NA	NA
P233a-582-10m	LP (Open ocean)	September	10	M	2.88	NA	NA
P233a-582-10m	LP (Open ocean)	September	10	A	3.31	0.16	0.05
P233a-582-10m	LP (Open ocean)	September	10	M	3.27	NA	NA
P233a-582-10m	LP (Open ocean)	September	10	M	2.85	NA	NA
P233a-582-10m	LP (Open ocean)	September	10	M	3.23	NA	NA
P233a-582-10m	LP (Open ocean)	September	10	M	3.31	NA	NA
P233a-582-10m	LP (Open ocean)	September	10	M	3.16	NA	NA
P233a-582-10m	LP (Open ocean)	September	10	M	2.38	NA	NA
P233a-582-10m	LP (Open ocean)	September	10	M	3.3	NA	NA
P233a-582-10m	LP (Open ocean)	September	10	M	2.9	NA	NA
P233a-582-10m	LP (Open ocean)	September	10	M	2.85	NA	NA
P233a-582-10m	LP (Open ocean)	September	10	M	2.98	NA	NA
P233a-582-10m	LP (Open ocean)	September	10	M	2.88	NA	NA
P233a-582-10m	LP (Open ocean)	September	10	M	2.72	NA	NA
P233a-582-10m	LP (Open ocean)	September	10	M	2.42	NA	NA
P233a-582-10m	LP (Open ocean)	September	10	M	3.32	NA	NA
P233a-582-10m	LP (Open ocean)	September	10	M	2.79	NA	NA
P233a-582-10m	LP (Open ocean)	September	10	M	3.25	NA	NA
P233a-582-10m	LP (Open ocean)	September	10	M	3.3	NA	NA
P233a-582-10m	LP (Open ocean)	September	10	M	3.2	NA	NA
P233a-582-10m	LP (Open ocean)	September	10	M	2.95	NA	NA
P233a-582-10m	LP (Open ocean)	September	10	M	3.06	NA	NA
P233a-582-10m	LP (Open ocean)	September	10	M	3.12	NA	NA
P233a-582-10m	LP (Open ocean)	September	10	M	3.23	NA	NA
P233a-582-10m	LP (Open ocean)	September	10	M	3.15	NA	NA
P233a-582-10m	LP (Open ocean)	September	10	M	3.51	NA	NA
P233a-582-10m	LP (Open ocean)	September	10	M	3.02	NA	NA
P233a-582-10m	LP (Open ocean)	September	10	M	3.51	NA	NA
P233a-582-10m	LP (Open ocean)	September	10	M	2.81	NA	NA
P233a-582-10m	LP (Open ocean)	September	10	M	2.85	NA	NA
P233a-582-10m	LP (Open ocean)	September	10	M	3.51	NA	NA
P233a-582-10m	LP (Open ocean)	September	10	A	3.35	0.12	0.04
P233a-582-10m	LP (Open ocean)	September	10	A	3.68	0.14	0.04
P233a-582-10m	LP (Open ocean)	September	10	M	3.34	NA	NA
P233a-582-10m	LP (Open ocean)	September	10	M	2.98	NA	NA
P233a-582-10m	LP (Open ocean)	September	10	M	3.14	NA	NA
P233a-582-10m	LP (Open ocean)	September	10	M	2.88	NA	NA
P233a-582-10m	LP (Open ocean)	September	10	M	2.89	NA	NA
P233a-582-10m	LP (Open ocean)	September	10	M	2.97	NA	NA
P233a-582-10m	LP (Open ocean)	September	10	M	3.09	NA	NA
P233a-582-10m	LP (Open ocean)	September	10	M	3.57	NA	NA
P233a-582-10m	LP (Open ocean)	September	10	M	3.29	NA	NA
P233a-582-10m	LP (Open ocean)	September	10	M	3.57	NA	NA
P233a-582-10m	LP (Open ocean)	September	10	M	3.36	NA	NA
P233a-582-10m	LP (Open ocean)	September	10	M	3.4	NA	NA
P233a-582-10m	LP (Open ocean)	September	10	M	3.04	NA	NA
P233a-582-10m	LP (Open ocean)	September	10	A	2.76	0.11	0.04
P233a-582-10m	LP (Open ocean)	September	10	M	3.64	NA	NA
P233a-582-10m	LP (Open ocean)	September	10	M	2.98	NA	NA
P233a-582-10m	LP (Open ocean)	September	10	M	2.99	NA	NA
P233a-582-10m	LP (Open ocean)	September	10	M	2.58	NA	NA
P233a-582-10m	LP (Open ocean)	September	10	A	3.59	0.10	0.03
P233a-582-10m	LP (Open ocean)	September	10	M	3.04	NA	NA
P233a-582-10m	LP (Open ocean)	September	10	M	2.85	NA	NA
P233a-582-10m	LP (Open ocean)	September	10	M	3.24	NA	NA
P233a-582-10m	LP (Open ocean)	September	10	M	3.06	NA	NA
P233a-582-10m	LP (Open ocean)	September	10	M	3.27	NA	NA
P233a-582-10m	LP (Open ocean)	September	10	M	2.45	NA	NA
P233a-582-10m	LP (Open ocean)	September	10	M	3.08	NA	NA
P233a-582-10m	LP (Open ocean)	September	10	M	3.43	NA	NA
P233a-582-10m	LP (Open ocean)	September	10	M	3.08	NA	NA
P233a-582-10m	LP (Open ocean)	September	10	M	3.13	NA	NA
P233a-582-10m	LP (Open ocean)	September	10	M	3.29	NA	NA
P233a-582-10m	LP (Open ocean)	September	10	M	4.19	NA	NA
P233a-582-10m	LP (Open ocean)	September	10	M	3.3	NA	NA
P233a-582-10m	LP (Open ocean)	September	10	M	3.21	NA	NA
P233a-582-10m	LP (Open ocean)	September	10	M	3.16	NA	NA
P233a-582-10m	LP (Open ocean)	September	10	M	3.31	NA	NA
P233a-582-10m	LP (Open ocean)	September	10	M	3.33	NA	NA
P233a-582-10m	LP (Open ocean)	September	10	M	3.45	NA	NA
P233a-582-10m	LP (Open ocean)	September	10	M	2.61	NA	NA
P233a-582-10m	LP (Open ocean)	September	10	M	3.39	NA	NA
P233a-582-10m	LP (Open ocean)	September	10	M	3.78	NA	NA
P233a-582-10m	LP (Open ocean)	September	10	M	3.1	NA	NA
P233a-582-10m	LP (Open ocean)	September	10	M	3.45	NA	NA
P233a-582-10m	LP (Open ocean)	September	10	M	2.9	NA	NA
P233a-582-10m	LP (Open ocean)	September	10	A	3.28	0.11	0.03
P233a-582-10m	LP (Open ocean)	September	10	M	3.08	NA	NA
P233a-582-10m	LP (Open ocean)	September	10	M	3.58	NA	NA
P233a-582-10m	LP (Open ocean)	September	10	A	3.24	0.15	0.04
P233a-582-10m	LP (Open ocean)	September	10	M	3.25	NA	NA
P233a-582-10m	LP (Open ocean)	September	10	M	3.5	NA	NA
P233a-582-10m	LP (Open ocean)	September	10	M	3.56	NA	NA
P233a-582-10m	LP (Open ocean)	September	10	M	3.69	NA	NA
P233a-582-10m	LP (Open ocean)	September	10	M	2.79	NA	NA
P233a-582-10m	LP (Open ocean)	September	10	M	2.97	NA	NA
P233a-582-10m	LP (Open ocean)	September	10	M	2.89	NA	NA
P233a-582-10m	LP (Open ocean)	September	10	M	3.05	NA	NA
P233a-582-10m	LP (Open ocean)	September	10	M	3.02	NA	NA
P233a-582-10m	LP (Open ocean)	September	10	M	3.74	NA	NA
P233a-582-10m	LP (Open ocean)	September	10	M	3.42	NA	NA
P233a-582-10m	LP (Open ocean)	September	10	M	3.25	NA	NA
P233a-582-10m	LP (Open ocean)	September	10	A	3.49	0.19	0.06
P233a-582-10m	LP (Open ocean)	September	10	M	2.97	NA	NA
P233a-582-10m	LP (Open ocean)	September	10	M	3.21	NA	NA
P233a-582-10m	LP (Open ocean)	September	10	M	3.25	NA	NA
P233a-582-10m	LP (Open ocean)	September	10	M	3.52	NA	NA
P233a-582-10m	LP (Open ocean)	September	10	M	3.3	NA	NA
P233a-582-10m	LP (Open ocean)	September	10	A	3.17	0.20	0.06
P233a-582-10m	LP (Open ocean)	September	10	M	3.57	NA	NA
P233a-582-10m	LP (Open ocean)	September	10	M	3.51	NA	NA
P233a-582-10m	LP (Open ocean)	September	10	M	3.11	NA	NA
P233a-582-10m	LP (Open ocean)	September	10	M	3.16	NA	NA
P233a-582-10m	LP (Open ocean)	September	10	M	3.49	NA	NA
P233a-582-10m	LP (Open ocean)	September	10	M	2.81	NA	NA
P233a-582-10m	LP (Open ocean)	September	10	M	3.51	NA	NA
P233a-582-10m	LP (Open ocean)	September	10	M	3.31	NA	NA
P233a-582-10m	LP (Open ocean)	September	10	M	3.04	NA	NA
P233a-582-10m	LP (Open ocean)	September	10	M	3.39	NA	NA
P233a-582-10m	LP (Open ocean)	September	10	M	3.24	NA	NA
P233a-582-10m	LP (Open ocean)	September	10	M	2.49	NA	NA
P233a-582-10m	LP (Open ocean)	September	10	M	3.51	NA	NA
P233a-582-10m	LP (Open ocean)	September	10	M	3.28	NA	NA
P233a-582-10m	LP (Open ocean)	September	10	A	3.35	0.18	0.05
P233a-582-10m	LP (Open ocean)	September	10	M	3.19	NA	NA
P233a-582-10m	LP (Open ocean)	September	10	M	3.58	NA	NA
P233a-582-10m	LP (Open ocean)	September	10	M	3.24	NA	NA
P233a-582-10m	LP (Open ocean)	September	10	M	2.86	NA	NA
P233a-582-10m	LP (Open ocean)	September	10	M	3.57	NA	NA
P233a-582-10m	LP (Open ocean)	September	10	M	3.59	NA	NA
P233a-582-10m	LP (Open ocean)	September	10	M	3.48	NA	NA
P233a-582-10m	LP (Open ocean)	September	10	M	3.69	NA	NA
P233a-582-10m	LP (Open ocean)	September	10	M	2.82	NA	NA
P233a-582-10m	LP (Open ocean)	September	10	M	3.37	NA	NA
P233a-582-10m	LP (Open ocean)	September	10	A	3.74	0.22	0.06
P233a-582-10m	LP (Open ocean)	September	10	M	3.07	NA	NA
P233a-582-10m	LP (Open ocean)	September	10	A	3.71	0.20	0.05
P233a-582-10m	LP (Open ocean)	September	10	M	2.92	NA	NA
P233a-582-10m	LP (Open ocean)	September	10	M	2.83	NA	NA
P233a-582-10m	LP (Open ocean)	September	10	M	3.25	NA	NA
P233a-582-10m	LP (Open ocean)	September	10	M	3.86	NA	NA
P233a-582-10m	LP (Open ocean)	September	10	M	3.24	NA	NA
P233a-582-10m	LP (Open ocean)	September	10	M	4.03	NA	NA
P233a-582-10m	LP (Open ocean)	September	10	M	3.19	NA	NA
P233a-582-10m	LP (Open ocean)	September	10	A	2.76	0.11	0.04
P233a-582-10m	LP (Open ocean)	September	10	M	3.54	NA	NA
P233a-582-10m	LP (Open ocean)	September	10	M	3.18	NA	NA
P233a-582-10m	LP (Open ocean)	September	10	M	3.14	NA	NA
P233a-582-10m	LP (Open ocean)	September	10	M	2.86	NA	NA
P233a-582-10m	LP (Open ocean)	September	10	M	3.28	NA	NA
P233a-582-10m	LP (Open ocean)	September	10	M	3.26	NA	NA
P233a-582-10m	LP (Open ocean)	September	10	M	3.43	NA	NA
P233a-582-10m	LP (Open ocean)	September	10	M	2.94	NA	NA
P233a-582-10m	LP (Open ocean)	September	10	M	3.22	NA	NA
P233a-582-10m	LP (Open ocean)	September	10	M	3.4	NA	NA
P233a-582-10m	LP (Open ocean)	September	10	A	3.51	0.17	0.05
P233a-582-10m	LP (Open ocean)	September	10	M	3.25	NA	NA
P233a-582-10m	LP (Open ocean)	September	10	M	3.31	NA	NA
P233a-582-10m	LP (Open ocean)	September	10	M	3.34	NA	NA
P233a-582-10m	LP (Open ocean)	September	10	M	2.43	NA	NA
P233a-582-10m	LP (Open ocean)	September	10	M	2.7	NA	NA
P233a-582-10m	LP (Open ocean)	September	10	M	3.4	NA	NA
P233a-582-10m	LP (Open ocean)	September	10	M	3.58	NA	NA
P233a-582-10m	LP (Open ocean)	September	10	M	2.66	NA	NA
P233a-582-10m	LP (Open ocean)	September	10	M	3.44	NA	NA
P233a-582-10m	LP (Open ocean)	September	10	M	3.58	NA	NA
P233a-582-10m	LP (Open ocean)	September	10	M	2.99	NA	NA
P233a-582-10m	LP (Open ocean)	September	10	M	3.23	NA	NA
P233a-582-10m	LP (Open ocean)	September	10	M	2.85	NA	NA
P233a-582-10m	LP (Open ocean)	September	10	M	3.03	NA	NA
P233a-582-10m	LP (Open ocean)	September	10	M	2.89	NA	NA
P233a-582-10m	LP (Open ocean)	September	10	M	3.54	NA	NA
P233a-582-10m	LP (Open ocean)	September	10	M	3.46	NA	NA
P233a-582-10m	LP (Open ocean)	September	10	M	2.74	NA	NA
P233a-582-10m	LP (Open ocean)	September	10	M	2.81	NA	NA
P233a-582-10m	LP (Open ocean)	September	10	M	2.82	NA	NA
P233a-582-10m	LP (Open ocean)	September	10	M	3.43	NA	NA
P233a-582-10m	LP (Open ocean)	September	10	M	3.13	NA	NA
P233a-582-10m	LP (Open ocean)	September	10	M	3.47	NA	NA
P233a-582-10m	LP (Open ocean)	September	10	M	2.86	NA	NA
P233a-582-10m	LP (Open ocean)	September	10	M	3.05	NA	NA
P233a-582-10m	LP (Open ocean)	September	10	M	3.42	NA	NA
P233a-582-10m	LP (Open ocean)	September	10	M	2.78	NA	NA
P233a-582-10m	LP (Open ocean)	September	10	M	3.65	NA	NA
P233a-582-10m	LP (Open ocean)	September	10	M	3.03	NA	NA
P233a-582-10m	LP (Open ocean)	September	10	M	3.28	NA	NA
P233a-582-10m	LP (Open ocean)	September	10	M	3.46	NA	NA
P233a-582-10m	LP (Open ocean)	September	10	M	3.28	NA	NA
P233a-582-10m	LP (Open ocean)	September	10	M	2.94	NA	NA
P233a-582-10m	LP (Open ocean)	September	10	M	2.47	NA	NA
P233a-582-10m	LP (Open ocean)	September	10	M	3.18	NA	NA
P233a-582-10m	LP (Open ocean)	September	10	A	2.97	0.10	0.03
P233a-582-10m	LP (Open ocean)	September	10	M	3.65	NA	NA
P233a-582-10m	LP (Open ocean)	September	10	M	3.44	NA	NA
P233a-582-10m	LP (Open ocean)	September	10	M	3.18	NA	NA
P233a-582-10m	LP (Open ocean)	September	10	M	3.63	NA	NA
P233a-582-10m	LP (Open ocean)	September	10	M	2.83	NA	NA
