# Supplementary material for: Coccolith mass and morphology of different Emiliania huxleyi morphotypes: A critical examination using Canary Islands material
Source: PLoS One. 2020 Mar 27;15(3):e0230569. doi: 10.1371/journal.pone.0230569 (PMC7101162; doi:10.1371/journal.pone.0230569)
Supplement: S2 Table — Images were captured in RAW and converted to TIFF in sRGB with 2.2 gamma. Coccoliths were segmented from the image background using a Canny-Deriche edge detection algorithm. (CSV) [file pone.0230569.s006.csv]

Sample	Station	Month	Depth (m)	Length (µm)	Width (µm)	Area (µm2)	Mean thickness (µm)	Mass (pg)	Aspect ratio	Skewness	Central area closed?
M37/2b-31-10m	EBC (Coastal)	January	10	3.2	2.4	6	0.099	1.6	1.3	0.697	N
M37/2b-31-10m	EBC (Coastal)	January	10	3.3	2.7	7	0.134	2.6	1.2	0.722	N
M37/2b-31-10m	EBC (Coastal)	January	10	3.8	2.8	8.2	0.135	3	1.3	0.803	N
M37/2b-31-10m	EBC (Coastal)	January	10	3.1	2.5	6.3	0.113	1.9	1.2	0.827	N
M37/2b-31-10m	EBC (Coastal)	January	10	3.3	2.9	7.4	0.11	2.2	1.1	1.053	N
M37/2b-31-10m	EBC (Coastal)	January	10	3.3	2.8	7	0.154	2.9	1.2	0.548	N
M37/2b-31-10m	EBC (Coastal)	January	10	3.2	2.7	6.8	0.153	2.8	1.2	0.523	N
M37/2b-31-10m	EBC (Coastal)	January	10	2.7	2.5	5.4	0.111	1.6	1.1	0.399	N
M37/2b-31-10m	EBC (Coastal)	January	10	3.2	2.8	7	0.124	2.4	1.1	0.716	N
M37/2b-31-10m	EBC (Coastal)	January	10	3.2	2.5	6	0.104	1.7	1.3	0.736	N
M37/2b-31-10m	EBC (Coastal)	January	10	3.3	2.6	6.8	0.118	2.2	1.3	0.578	N
M37/2b-31-10m	EBC (Coastal)	January	10	3.7	3	8.6	0.143	3.3	1.3	0.637	N
M37/2b-31-10m	EBC (Coastal)	January	10	3.5	3	8.1	0.179	4	1.1	0.48	N
M37/2b-31-10m	EBC (Coastal)	January	10	3.3	2.4	6.1	0.126	2.1	1.4	0.553	N
M37/2b-31-10m	EBC (Coastal)	January	10	2.8	2.5	5.4	0.082	1.2	1.1	0.677	N
M37/2b-31-10m	EBC (Coastal)	January	10	4.4	3.7	12.8	0.167	5.8	1.2	0.856	N
M37/2b-31-10m	EBC (Coastal)	January	10	3.7	2.8	8.1	0.136	3	1.3	0.853	N
M37/2b-31-10m	EBC (Coastal)	January	10	2.9	2.5	5.5	0.082	1.2	1.2	0.65	N
M37/2b-31-10m	EBC (Coastal)	January	10	3.5	2.8	7.6	0.159	3.3	1.3	0.698	N
M37/2b-31-10m	EBC (Coastal)	January	10	3.5	2.7	7.4	0.15	3	1.3	0.58	N
M37/2b-31-10m	EBC (Coastal)	January	10	2.9	2.3	5.2	0.099	1.4	1.3	0.477	N
M37/2b-31-10m	EBC (Coastal)	January	10	3.6	3.1	8.7	0.182	4.3	1.2	0.623	N
M37/2b-31-10m	EBC (Coastal)	January	10	2.9	2.1	4.9	0.113	1.5	1.4	0.564	N
M37/2b-31-10m	EBC (Coastal)	January	10	2.7	2	4.2	0.099	1.1	1.4	0.485	N
M37/2b-31-10m	EBC (Coastal)	January	10	3	2.6	6	0.124	2	1.2	0.75	N
M37/2b-31-10m	EBC (Coastal)	January	10	3.1	2.7	6.6	0.132	2.4	1.1	0.722	N
M37/2b-31-10m	EBC (Coastal)	January	10	2.6	2.1	4.2	0.091	1	1.3	0.477	N
M37/2b-31-10m	EBC (Coastal)	January	10	3.9	3.3	9.8	0.129	3.4	1.2	0.837	N
M37/2b-31-10m	EBC (Coastal)	January	10	3.6	3.2	8.9	0.108	2.6	1.1	0.974	N
M37/2b-31-10m	EBC (Coastal)	January	10	3.2	3	7.4	0.166	3.4	1.1	0.634	N
M37/2b-31-10m	EBC (Coastal)	January	10	2.6	2.2	4.5	0.104	1.3	1.2	0.526	N
M37/2b-31-10m	EBC (Coastal)	January	10	3	2.7	6.1	0.125	2.1	1.1	0.647	N
M37/2b-31-10m	EBC (Coastal)	January	10	3.6	2.9	7.9	0.133	2.8	1.3	0.468	N
M37/2b-31-10m	EBC (Coastal)	January	10	3.8	3.2	9.6	0.134	3.5	1.2	0.604	N
M37/2b-31-10m	EBC (Coastal)	January	10	3	2.8	6.5	0.092	1.6	1	0.648	N
M37/2b-31-10m	EBC (Coastal)	January	10	4.1	3.7	11.5	0.198	6.2	1.1	0.658	N
M37/2b-31-10m	EBC (Coastal)	January	10	3.1	2.8	6.7	0.144	2.6	1.1	0.636	N
M37/2b-31-10m	EBC (Coastal)	January	10	3.7	3	8.7	0.169	4	1.2	0.444	N
M37/2b-31-10m	EBC (Coastal)	January	10	3.4	2.7	7	0.12	2.3	1.3	0.475	N
M37/2b-31-10m	EBC (Coastal)	January	10	3.3	2.6	6.5	0.128	2.3	1.3	0.55	N
M37/2b-31-10m	EBC (Coastal)	January	10	3.3	2.6	6.6	0.113	2	1.3	0.667	N
M37/2b-31-10m	EBC (Coastal)	January	10	3.2	2.5	6.1	0.093	1.5	1.3	0.576	N
M37/2b-31-10m	EBC (Coastal)	January	10	3	2.6	6	0.099	1.6	1.1	0.66	N
M37/2b-31-10m	EBC (Coastal)	January	10	3.3	2.3	5.9	0.136	2.2	1.5	0.35	N
M37/2b-31-10m	EBC (Coastal)	January	10	2.6	2.1	4.3	0.084	1	1.2	0.468	N
M37/2b-31-10m	EBC (Coastal)	January	10	3.4	2.6	6.9	0.11	2.1	1.3	0.634	N
M37/2b-31-10m	EBC (Coastal)	January	10	3.2	2.5	6.2	0.173	2.9	1.2	0.374	N
M37/2b-31-10m	EBC (Coastal)	January	10	3.6	2.9	8.2	0.133	2.9	1.2	0.725	N
M37/2b-31-10m	EBC (Coastal)	January	10	3.7	3.2	9.1	0.15	3.7	1.2	0.337	N
M37/2b-31-10m	EBC (Coastal)	January	10	3.4	2.7	7	0.101	1.9	1.3	0.786	N
M37/2b-31-10m	EBC (Coastal)	January	10	3.4	2.8	7.4	0.094	1.9	1.2	0.748	N
M37/2b-31-10m	EBC (Coastal)	January	10	3.2	2.9	7.1	0.123	2.4	1.1	0.718	N
M37/2b-31-10m	EBC (Coastal)	January	10	3.2	2.9	7.2	0.139	2.7	1.1	0.601	N
M37/2b-31-10m	EBC (Coastal)	January	10	3.7	2.7	7.8	0.127	2.7	1.3	0.67	N
M37/2b-31-10m	EBC (Coastal)	January	10	3	2.7	6.3	0.112	1.9	1.1	0.717	N
M37/2b-31-10m	EBC (Coastal)	January	10	3	2.7	6.2	0.114	1.9	1.1	0.59	N
M37/2b-31-10m	EBC (Coastal)	January	10	2.9	2.1	4.7	0.09	1.1	1.4	0.725	N
M37/2b-31-10m	EBC (Coastal)	January	10	3.4	3	7.8	0.15	3.2	1.1	0.724	N
M37/2b-31-10m	EBC (Coastal)	January	10	3.2	3	7.5	0.134	2.7	1.1	0.783	N
M37/2b-31-10m	EBC (Coastal)	January	10	3.1	2.5	6	0.131	2.1	1.2	0.595	N
M37/2b-31-10m	EBC (Coastal)	January	10	3.1	2	4.8	0.079	1	1.5	0.963	N
M37/2b-31-10m	EBC (Coastal)	January	10	3.2	2.7	6.6	0.17	3.1	1.2	0.361	N
M37/2b-31-10m	EBC (Coastal)	January	10	3.7	2.8	8	0.126	2.8	1.3	0.586	N
M37/2b-31-10m	EBC (Coastal)	January	10	3	2.8	6.6	0.122	2.2	1.1	0.862	N
M37/2b-31-10m	EBC (Coastal)	January	10	3.1	2.5	6	0.131	2.1	1.3	0.595	N
M37/2b-31-10m	EBC (Coastal)	January	10	3.7	2.9	8.2	0.168	3.7	1.3	0.453	N
M37/2b-31-10m	EBC (Coastal)	January	10	2.9	2.7	6	0.134	2.2	1.1	0.602	N
M37/2b-31-10m	EBC (Coastal)	January	10	3.4	3	8	0.117	2.5	1.1	0.677	N
M37/2b-31-10m	EBC (Coastal)	January	10	2.9	2.1	4.7	0.082	1	1.4	0.506	N
M37/2b-31-10m	EBC (Coastal)	January	10	3.1	2.5	6.1	0.087	1.4	1.2	0.643	N
M37/2b-31-10m	EBC (Coastal)	January	10	2.8	2.3	5.1	0.105	1.4	1.2	0.565	N
M37/2b-31-10m	EBC (Coastal)	January	10	3.1	2.7	6.5	0.117	2.1	1.1	0.513	N
M37/2b-31-10m	EBC (Coastal)	January	10	2.6	2	4.1	0.103	1.1	1.3	0.719	N
M37/2b-31-10m	EBC (Coastal)	January	10	3.4	3	8	0.086	1.9	1.1	0.653	N
M37/2b-31-10m	EBC (Coastal)	January	10	3.5	3.3	9.1	0.111	2.7	1.1	0.898	N
M37/2b-31-10m	EBC (Coastal)	January	10	3.5	2.8	7.5	0.108	2.2	1.2	0.479	N
M37/2b-31-10m	EBC (Coastal)	January	10	3	2.5	5.7	0.09	1.4	1.2	0.705	N
M37/2b-31-10m	EBC (Coastal)	January	10	2.7	2.3	4.8	0.088	1.2	1.2	0.668	N
M37/2b-31-10m	EBC (Coastal)	January	10	3.7	2.7	7.8	0.098	2.1	1.4	0.791	N
M37/2b-31-10m	EBC (Coastal)	January	10	3.8	3.1	9	0.13	3.2	1.2	0.643	N
M37/2b-31-10m	EBC (Coastal)	January	10	2.9	2.3	5.1	0.074	1	1.3	0.5	N
M37/2b-31-10m	EBC (Coastal)	January	10	2.7	2.7	5.8	0.107	1.7	1	0.766	N
M37/2b-31-10m	EBC (Coastal)	January	10	2.8	2.2	4.8	0.081	1.1	1.3	0.584	N
M37/2b-31-10m	EBC (Coastal)	January	10	3.5	2.7	7.3	0.123	2.4	1.3	0.689	N
M37/2b-31-10m	EBC (Coastal)	January	10	3.5	3	8	0.143	3.1	1.2	0.405	N
M37/2b-31-10m	EBC (Coastal)	January	10	3	2.7	6.3	0.087	1.5	1.1	0.445	N
M37/2b-31-10m	EBC (Coastal)	January	10	3	2.1	4.8	0.094	1.2	1.4	0.295	N
M37/2b-31-10m	EBC (Coastal)	January	10	3.3	2.7	6.9	0.129	2.4	1.3	0.509	N
M37/2b-31-10m	EBC (Coastal)	January	10	3.2	2.4	5.8	0.086	1.4	1.3	0.477	N
M37/2b-31-10m	EBC (Coastal)	January	10	2.5	2.4	4.6	0.091	1.1	1	0.657	N
M37/2b-31-10m	EBC (Coastal)	January	10	3.3	2.7	6.9	0.103	1.9	1.2	0.799	N
M37/2b-31-10m	EBC (Coastal)	January	10	3.2	2.6	6.4	0.111	1.9	1.2	1.017	N
M37/2b-31-10m	EBC (Coastal)	January	10	2.9	2.4	5.3	0.08	1.1	1.2	0.563	N
M37/2b-31-10m	EBC (Coastal)	January	10	2.6	2.1	4.2	0.084	1	1.2	0.838	N
M37/2b-31-10m	EBC (Coastal)	January	10	3.4	3	8	0.116	2.5	1.1	0.342	N
M37/2b-31-10m	EBC (Coastal)	January	10	3.9	3.1	9.4	0.17	4.4	1.3	0.64	N
M37/2b-31-10m	EBC (Coastal)	January	10	2.8	2.4	5.2	0.103	1.5	1.2	0.731	N
M37/2b-31-10m	EBC (Coastal)	January	10	3.5	2.8	7.6	0.111	2.3	1.2	0.565	N
M37/2b-31-10m	EBC (Coastal)	January	10	3.4	2.5	6.4	0.127	2.2	1.4	0.557	N
M37/2b-31-10m	EBC (Coastal)	January	10	2.5	1.9	3.6	0.069	0.7	1.4	0.569	N
M37/2b-31-10m	EBC (Coastal)	January	10	3.6	2.7	7.5	0.133	2.7	1.3	0.623	N
M37/2b-31-10m	EBC (Coastal)	January	10	3.8	3.2	9.4	0.214	5.4	1.2	0.396	N
M37/2b-31-10m	EBC (Coastal)	January	10	3.6	3	8.5	0.145	3.3	1.2	0.803	N
M37/2b-31-10m	EBC (Coastal)	January	10	3.5	2.8	7.6	0.143	3	1.3	0.614	N
M37/2b-31-10m	EBC (Coastal)	January	10	3	2.3	5.4	0.12	1.8	1.3	0.389	N
M37/2b-31-10m	EBC (Coastal)	January	10	3.2	2.6	6.5	0.155	2.8	1.2	0.491	N
M37/2b-31-10m	EBC (Coastal)	January	10	3.5	2.8	7.6	0.146	3	1.2	0.365	N
M37/2b-31-10m	EBC (Coastal)	January	10	3.5	2.9	7.9	0.159	3.4	1.2	0.533	N
M37/2b-31-10m	EBC (Coastal)	January	10	3.5	3.1	8.3	0.148	3.4	1.1	0.752	N
M37/2b-31-10m	EBC (Coastal)	January	10	3.3	3.1	8	0.169	3.7	1.1	0.575	N
M37/2b-31-10m	EBC (Coastal)	January	10	3.5	2.7	7.3	0.158	3.1	1.3	0.493	N
M37/2b-31-10m	EBC (Coastal)	January	10	3.1	2.8	6.7	0.117	2.1	1.1	0.826	N
M37/2b-31-10m	EBC (Coastal)	January	10	3.1	2.9	7	0.163	3.1	1.1	0.706	N
M37/2b-31-10m	EBC (Coastal)	January	10	3.2	2.8	7	0.143	2.7	1.2	0.698	N
M37/2b-31-10m	EBC (Coastal)	January	10	3.2	2.7	6.7	0.157	2.8	1.2	0.48	N
M37/2b-31-10m	EBC (Coastal)	January	10	3.2	2.7	6.8	0.154	2.8	1.2	0.449	N
M37/2b-31-10m	EBC (Coastal)	January	10	3.4	2.9	7.7	0.145	3	1.2	0.637	N
M37/2b-31-10m	EBC (Coastal)	January	10	3.8	2.9	8.6	0.168	3.9	1.3	0.491	N
M37/2b-31-10m	EBC (Coastal)	January	10	3.2	2.8	7	0.113	2.1	1.1	0.731	N
M37/2b-31-10m	EBC (Coastal)	January	10	2.8	2.3	5.1	0.103	1.4	1.2	0.461	N
M37/2b-31-10m	EBC (Coastal)	January	10	3.4	2.6	6.9	0.125	2.3	1.3	0.571	N
M37/2b-31-10m	EBC (Coastal)	January	10	3.4	2.6	6.9	0.138	2.6	1.3	0.613	N
M37/2b-31-10m	EBC (Coastal)	January	10	3.3	2.9	7.5	0.138	2.8	1.1	0.675	N
M37/2b-31-10m	EBC (Coastal)	January	10	3.3	2.9	7.3	0.112	2.2	1.2	0.721	N
M37/2b-31-10m	EBC (Coastal)	January	10	3.3	2.9	7.4	0.182	3.6	1.2	0.547	N
M37/2b-31-10m	EBC (Coastal)	January	10	3.5	2.7	7.3	0.163	3.2	1.3	0.452	N
M37/2b-31-10m	EBC (Coastal)	January	10	3.4	3.1	8	0.143	3.1	1.1	0.74	N
M37/2b-31-10m	EBC (Coastal)	January	10	2.8	2.5	5.3	0.144	2.1	1.1	0.528	N
M37/2b-31-10m	EBC (Coastal)	January	10	3.2	2.8	6.8	0.132	2.4	1.2	0.571	N
M37/2b-31-10m	EBC (Coastal)	January	10	2.8	2	4.4	0.097	1.2	1.4	0.523	N
M37/2b-31-10m	EBC (Coastal)	January	10	3.1	2.4	5.7	0.09	1.4	1.3	0.681	N
M37/2b-31-10m	EBC (Coastal)	January	10	3.5	2.7	7.4	0.165	3.3	1.3	0.507	N
M37/2b-31-10m	EBC (Coastal)	January	10	3.7	2.9	8.4	0.132	3	1.3	0.642	N
M37/2b-31-10m	EBC (Coastal)	January	10	3.3	2.8	7.3	0.13	2.6	1.2	0.741	N
M37/2b-31-10m	EBC (Coastal)	January	10	3.4	2.8	7.4	0.175	3.5	1.2	0.375	N
M37/2b-31-10m	EBC (Coastal)	January	10	3.1	3	7.1	0.14	2.7	1	0.701	N
M37/2b-31-10m	EBC (Coastal)	January	10	2.8	2.4	5.1	0.138	1.9	1.2	0.463	N
M37/2b-31-10m	EBC (Coastal)	January	10	3.7	2.9	8.4	0.189	4.3	1.3	0.356	N
M37/2b-31-10m	EBC (Coastal)	January	10	3.2	2.8	7	0.152	2.9	1.1	0.682	N
M37/2b-31-10m	EBC (Coastal)	January	10	2.9	2.3	5.2	0.125	1.8	1.3	0.425	N
M37/2b-31-10m	EBC (Coastal)	January	10	3	2.5	5.7	0.125	1.9	1.2	0.391	N
M37/2b-31-10m	EBC (Coastal)	January	10	3.4	2.8	7.4	0.146	3	1.2	0.714	N
M37/2b-31-10m	EBC (Coastal)	January	10	3	2.4	5.8	0.088	1.4	1.2	0.574	N
M37/2b-50-15m	LP (Open ocean)	January	15	3.2	2.4	5.8	0.113	1.8	1.3	0.616	N
M37/2b-50-15m	LP (Open ocean)	January	15	3.6	3.1	8.6	0.149	3.4	1.2	0.628	N
M37/2b-50-15m	LP (Open ocean)	January	15	3.6	3	8.3	0.115	2.6	1.2	0.946	N
M37/2b-50-15m	LP (Open ocean)	January	15	3.3	2.8	7.1	0.103	2	1.2	0.792	N
M37/2b-50-15m	LP (Open ocean)	January	15	3.1	2.7	6.3	0.113	1.9	1.2	0.619	N
M37/2b-50-15m	LP (Open ocean)	January	15	3.5	2.9	7.8	0.131	2.8	1.2	0.891	N
M37/2b-50-15m	LP (Open ocean)	January	15	3.3	2.8	7.2	0.112	2.2	1.2	0.849	N
M37/2b-50-15m	LP (Open ocean)	January	15	3.5	2.7	7.1	0.113	2.2	1.3	0.58	N
M37/2b-50-15m	LP (Open ocean)	January	15	3.6	3.1	8.7	0.144	3.4	1.1	0.79	N
M37/2b-50-15m	LP (Open ocean)	January	15	3.7	2.9	8.2	0.148	3.3	1.3	0.722	N
M37/2b-50-15m	LP (Open ocean)	January	15	3.2	2.6	6.4	0.106	1.8	1.2	0.571	N
M37/2b-50-15m	LP (Open ocean)	January	15	2.8	2.2	4.8	0.11	1.4	1.2	0.581	N
M37/2b-50-15m	LP (Open ocean)	January	15	3.4	3	8	0.138	3	1.1	0.802	N
M37/2b-50-15m	LP (Open ocean)	January	15	3.3	3.1	7.7	0.139	2.9	1.1	0.806	N
M37/2b-50-15m	LP (Open ocean)	January	15	3.7	2.9	8.3	0.143	3.2	1.3	0.673	N
M37/2b-50-15m	LP (Open ocean)	January	15	3	2.7	6.2	0.086	1.4	1.1	0.746	N
M37/2b-50-15m	LP (Open ocean)	January	15	3.5	2.9	7.8	0.137	2.9	1.2	0.549	N
M37/2b-50-15m	LP (Open ocean)	January	15	4	3.3	10.2	0.12	3.3	1.2	0.706	N
M37/2b-50-15m	LP (Open ocean)	January	15	3.2	2.6	6.6	0.117	2.1	1.2	0.853	N
M37/2b-50-15m	LP (Open ocean)	January	15	2.9	2.4	5.3	0.102	1.5	1.2	0.903	N
M37/2b-50-15m	LP (Open ocean)	January	15	3.5	2.7	7.1	0.108	2.1	1.3	0.628	N
M37/2b-50-15m	LP (Open ocean)	January	15	3.5	2.8	7.4	0.12	2.4	1.3	0.681	N
M37/2b-50-15m	LP (Open ocean)	January	15	3.1	2.7	6.4	0.118	2.1	1.2	0.801	N
M37/2b-50-15m	LP (Open ocean)	January	15	4.3	3.2	10.5	0.156	4.4	1.3	0.677	N
M37/2b-50-15m	LP (Open ocean)	January	15	3.5	3	8	0.115	2.5	1.2	0.85	N
M37/2b-50-15m	LP (Open ocean)	January	15	3.6	3.1	8.5	0.131	3	1.2	0.865	N
M37/2b-50-15m	LP (Open ocean)	January	15	4	3	9.5	0.111	2.9	1.3	0.717	N
M37/2b-50-15m	LP (Open ocean)	January	15	3.8	2.9	8.4	0.134	3	1.3	0.684	N
M37/2b-50-15m	LP (Open ocean)	January	15	3.5	3	8.1	0.147	3.2	1.2	0.31	N
M37/2b-50-15m	LP (Open ocean)	January	15	3.5	2.9	7.7	0.104	2.2	1.2	0.686	N
M37/2b-50-15m	LP (Open ocean)	January	15	3.8	2.9	8.7	0.135	3.2	1.3	0.851	N
M37/2b-50-15m	LP (Open ocean)	January	15	3.3	2.6	6.6	0.119	2.1	1.3	0.702	N
M37/2b-50-15m	LP (Open ocean)	January	15	3.9	2.9	8.8	0.125	3	1.3	0.755	N
M37/2b-50-15m	LP (Open ocean)	January	15	3.6	2.9	7.9	0.149	3.2	1.3	0.56	N
M37/2b-50-15m	LP (Open ocean)	January	15	3.6	2.9	8.1	0.139	3	1.3	0.699	N
M37/2b-50-15m	LP (Open ocean)	January	15	3.3	2.7	6.8	0.122	2.2	1.2	0.669	N
M37/2b-50-15m	LP (Open ocean)	January	15	3.6	2.9	8	0.123	2.7	1.2	0.776	N
M37/2b-50-15m	LP (Open ocean)	January	15	3.5	3.1	8.6	0.137	3.2	1.1	0.917	N
M37/2b-50-15m	LP (Open ocean)	January	15	3.7	2.7	7.9	0.13	2.8	1.3	0.812	N
M37/2b-50-15m	LP (Open ocean)	January	15	3.1	2.6	6.2	0.104	1.7	1.2	0.653	N
M37/2b-50-15m	LP (Open ocean)	January	15	3.9	3	9.2	0.123	3.1	1.3	0.77	N
M37/2b-50-15m	LP (Open ocean)	January	15	3.5	2.8	7.4	0.134	2.7	1.3	0.558	N
M37/2b-50-15m	LP (Open ocean)	January	15	3.2	2.5	6	0.129	2.1	1.3	0.502	N
M37/2b-50-15m	LP (Open ocean)	January	15	4	3.3	10.1	0.154	4.2	1.2	0.621	N
M37/2b-50-15m	LP (Open ocean)	January	15	3	2.5	5.7	0.107	1.6	1.2	0.649	N
M37/2b-50-15m	LP (Open ocean)	January	15	3.4	2.7	6.9	0.134	2.5	1.3	0.521	N
M37/2b-50-15m	LP (Open ocean)	January	15	3.5	2.7	7.3	0.123	2.4	1.3	0.627	N
M37/2b-50-15m	LP (Open ocean)	January	15	2.8	2.5	5.5	0.136	2	1.1	0.558	N
M37/2b-50-15m	LP (Open ocean)	January	15	3.5	2.9	7.7	0.16	3.3	1.2	0.703	N
M37/2b-50-15m	LP (Open ocean)	January	15	2.8	2.3	5	0.134	1.8	1.2	0.496	N
M37/2b-50-15m	LP (Open ocean)	January	15	3.2	2.6	6.3	0.114	2	1.2	0.477	N
M37/2b-50-15m	LP (Open ocean)	January	15	2.7	2.2	4.5	0.104	1.3	1.2	0.368	N
M37/2b-50-15m	LP (Open ocean)	January	15	4	3.2	9.8	0.132	3.5	1.2	0.794	N
M37/2b-50-15m	LP (Open ocean)	January	15	3.9	3.1	9.4	0.132	3.4	1.3	0.67	N
M37/2b-50-15m	LP (Open ocean)	January	15	3.7	2.9	8.3	0.133	3	1.3	0.73	N
M37/2b-50-15m	LP (Open ocean)	January	15	3.2	2.8	7.1	0.106	2	1.1	0.726	N
M37/2b-50-15m	LP (Open ocean)	January	15	3.6	3	8.5	0.148	3.4	1.2	0.755	N
M37/2b-50-15m	LP (Open ocean)	January	15	3.6	3.3	9.3	0.126	3.2	1.1	0.756	N
M37/2b-50-15m	LP (Open ocean)	January	15	3.3	3	7.7	0.129	2.7	1.1	0.75	N
M37/2b-50-15m	LP (Open ocean)	January	15	3.5	2.7	7.6	0.11	2.3	1.3	0.761	N
M37/2b-50-15m	LP (Open ocean)	January	15	3.5	2.8	7.4	0.144	2.9	1.3	0.318	N
M37/2b-50-15m	LP (Open ocean)	January	15	3.3	2.6	6.5	0.112	2	1.3	0.543	N
M37/2b-50-15m	LP (Open ocean)	January	15	3.3	2.4	6.2	0.113	1.9	1.3	0.708	N
M37/2b-50-15m	LP (Open ocean)	January	15	3.3	3.1	8	0.12	2.6	1.1	0.884	N
M37/2b-50-15m	LP (Open ocean)	January	15	3.6	3.1	8.8	0.153	3.6	1.2	0.636	N
M37/2b-50-15m	LP (Open ocean)	January	15	3.5	3	7.9	0.132	2.8	1.2	0.944	N
M37/2b-50-15m	LP (Open ocean)	January	15	3.9	2.8	8.4	0.15	3.4	1.4	0.417	N
M37/2b-50-15m	LP (Open ocean)	January	15	3.9	3.1	9.3	0.135	3.4	1.2	0.602	N
M37/2b-50-15m	LP (Open ocean)	January	15	2.6	2.3	4.6	0.104	1.3	1.1	0.539	N
M37/2b-50-15m	LP (Open ocean)	January	15	3.3	2.7	7	0.139	2.7	1.2	0.684	N
M37/2b-50-15m	LP (Open ocean)	January	15	3.4	3	7.8	0.16	3.4	1.1	0.529	N
M37/2b-50-15m	LP (Open ocean)	January	15	3.5	2.8	7.5	0.086	1.7	1.3	0.886	N
M37/2b-50-15m	LP (Open ocean)	January	15	3.9	3.3	9.8	0.125	3.3	1.2	0.864	N
M37/2b-50-15m	LP (Open ocean)	January	15	2.7	2.3	4.8	0.114	1.5	1.2	0.442	N
M37/2b-50-15m	LP (Open ocean)	January	15	3.1	2.6	6.1	0.134	2.2	1.2	0.469	N
M37/2b-50-15m	LP (Open ocean)	January	15	3.2	2.9	7.1	0.127	2.5	1.1	0.603	N
M37/2b-50-15m	LP (Open ocean)	January	15	3.3	3	7.6	0.132	2.7	1.1	0.648	N
M37/2b-50-15m	LP (Open ocean)	January	15	4.2	3.4	11.1	0.196	5.9	1.2	0.625	N
M37/2b-50-15m	LP (Open ocean)	January	15	3.1	2.5	5.9	0.123	2	1.2	0.601	N
M37/2b-50-15m	LP (Open ocean)	January	15	3	2.5	5.9	0.128	2	1.2	0.606	N
M37/2b-50-15m	LP (Open ocean)	January	15	3	2.6	5.9	0.137	2.2	1.1	0.438	N
M37/2b-50-15m	LP (Open ocean)	January	15	3.1	2.6	5.9	0.147	2.4	1.2	0.586	N
M37/2b-50-15m	LP (Open ocean)	January	15	3.4	2.9	7.6	0.137	2.8	1.2	0.851	N
M37/2b-50-15m	LP (Open ocean)	January	15	3.2	2.8	6.9	0.13	2.4	1.1	0.682	N
M37/2b-50-15m	LP (Open ocean)	January	15	3.7	3.2	9.3	0.147	3.7	1.1	0.754	N
M37/2b-50-15m	LP (Open ocean)	January	15	4.1	3.1	9.8	0.138	3.7	1.3	0.604	N
M37/2b-50-15m	LP (Open ocean)	January	15	2.8	2.3	4.8	0.112	1.5	1.2	0.555	N
M37/2b-50-15m	LP (Open ocean)	January	15	3.8	3.3	9.7	0.175	4.6	1.1	0.685	N
M37/2b-50-15m	LP (Open ocean)	January	15	2.9	2.4	5.4	0.13	1.9	1.2	0.512	N
M37/2b-50-15m	LP (Open ocean)	January	15	3.4	3	7.8	0.097	2	1.1	1.174	N
M37/2b-50-15m	LP (Open ocean)	January	15	3.7	3	8.7	0.123	2.9	1.2	0.958	N
M37/2b-50-15m	LP (Open ocean)	January	15	3.3	2.7	6.7	0.131	2.4	1.2	0.57	N
M37/2b-50-15m	LP (Open ocean)	January	15	4	3.4	10.7	0.188	5.5	1.2	0.699	N
M37/2b-50-15m	LP (Open ocean)	January	15	3.9	3.3	9.9	0.126	3.4	1.2	0.872	N
M37/2b-50-15m	LP (Open ocean)	January	15	4	3.2	10	0.18	4.9	1.2	0.623	N
M37/2b-50-15m	LP (Open ocean)	January	15	3.3	2.7	6.7	0.135	2.4	1.2	0.762	N
M37/2b-50-15m	LP (Open ocean)	January	15	3.5	2.8	7.7	0.139	2.9	1.2	0.711	N
M37/2b-50-15m	LP (Open ocean)	January	15	3.5	2.8	7.7	0.113	2.3	1.2	0.868	N
M37/2b-50-15m	LP (Open ocean)	January	15	3.3	2.7	7	0.163	3.1	1.2	0.496	N
M37/2b-50-15m	LP (Open ocean)	January	15	4.1	3.6	11.6	0.178	5.6	1.1	0.834	N
M37/2b-50-15m	LP (Open ocean)	January	15	3.9	3.4	10.3	0.169	4.7	1.1	0.686	N
M37/2b-50-15m	LP (Open ocean)	January	15	3.1	2.7	6.3	0.109	1.8	1.1	0.894	N
M37/2b-50-15m	LP (Open ocean)	January	15	3.9	2.8	8.5	0.144	3.3	1.4	0.741	N
M37/2b-50-15m	LP (Open ocean)	January	15	3.3	2.9	7.4	0.112	2.2	1.2	0.74	N
M37/2b-50-15m	LP (Open ocean)	January	15	3.7	3	8.7	0.134	3.2	1.2	0.758	N
M37/2b-50-15m	LP (Open ocean)	January	15	3.6	2.9	8.2	0.128	2.8	1.2	0.563	N
M37/2b-50-15m	LP (Open ocean)	January	15	3	2.7	6.1	0.128	2.1	1.1	0.526	N
M37/2b-50-15m	LP (Open ocean)	January	15	3	2.8	6.5	0.113	2	1.1	0.886	N
M37/2b-50-15m	LP (Open ocean)	January	15	3.6	2.7	7.5	0.118	2.4	1.3	0.932	N
M37/2b-50-15m	LP (Open ocean)	January	15	3.2	2.5	6.1	0.13	2.2	1.3	0.752	N
M37/2b-50-15m	LP (Open ocean)	January	15	3.9	3.2	9.5	0.153	3.9	1.2	0.758	N
M37/2b-50-15m	LP (Open ocean)	January	15	3.9	2.9	8.9	0.143	3.4	1.3	0.786	N
M37/2b-50-15m	LP (Open ocean)	January	15	3.1	2.5	5.7	0.087	1.3	1.2	0.666	N
M37/2b-50-15m	LP (Open ocean)	January	15	4	3.2	9.9	0.143	3.9	1.2	0.839	N
M37/2b-50-15m	LP (Open ocean)	January	15	3.4	2.7	7.2	0.118	2.3	1.2	0.92	N
M37/2b-50-15m	LP (Open ocean)	January	15	3.2	2.6	6.4	0.113	1.9	1.2	0.85	N
M37/2b-50-15m	LP (Open ocean)	January	15	3.3	2.5	6.5	0.117	2	1.3	0.571	N
M37/2b-50-15m	LP (Open ocean)	January	15	3.3	2.5	6.2	0.11	1.9	1.3	0.803	N
M37/2b-50-15m	LP (Open ocean)	January	15	3.4	2.8	7.4	0.132	2.7	1.2	0.658	N
M37/2b-50-15m	LP (Open ocean)	January	15	4.3	3.4	11.2	0.196	6	1.3	0.568	N
M37/2b-50-15m	LP (Open ocean)	January	15	3.2	2.5	6.3	0.135	2.3	1.3	0.477	N
M37/2b-50-15m	LP (Open ocean)	January	15	3	2.3	5.3	0.08	1.1	1.3	0.587	N
M37/2b-50-15m	LP (Open ocean)	January	15	3.5	2.7	7.2	0.125	2.4	1.3	0.608	N
M37/2b-50-15m	LP (Open ocean)	January	15	3.4	2.6	7	0.111	2.1	1.3	0.702	N
M37/2b-50-15m	LP (Open ocean)	January	15	3.7	2.9	8.3	0.195	4.4	1.3	0.583	N
M37/2b-50-15m	LP (Open ocean)	January	15	3.5	2.7	7.5	0.108	2.2	1.3	0.723	N
M37/2b-50-15m	LP (Open ocean)	January	15	3	2.3	5.4	0.112	1.6	1.3	0.391	N
M37/2b-50-15m	LP (Open ocean)	January	15	3.2	2.9	7.1	0.152	2.9	1.1	0.54	N
M37/2b-50-15m	LP (Open ocean)	January	15	3.2	2.4	6.1	0.117	1.9	1.3	0.616	N
M37/2b-50-15m	LP (Open ocean)	January	15	2.8	2.5	5.3	0.107	1.6	1.1	0.8	N
M37/2b-50-15m	LP (Open ocean)	January	15	3.5	3	8.3	0.117	2.6	1.2	0.992	N
M37/2b-50-15m	LP (Open ocean)	January	15	3.6	2.8	8	0.129	2.8	1.3	0.876	N
M37/2b-50-15m	LP (Open ocean)	January	15	3.6	3.4	9.6	0.205	5.3	1.1	0.691	N
M37/2b-50-15m	LP (Open ocean)	January	15	3.5	3	8.2	0.137	3.1	1.2	0.865	N
M37/2b-50-15m	LP (Open ocean)	January	15	3.2	2.8	6.9	0.124	2.3	1.2	0.855	N
M37/2b-50-15m	LP (Open ocean)	January	15	2.9	2.2	5.1	0.116	1.6	1.3	0.442	N
M37/2b-50-15m	LP (Open ocean)	January	15	3.7	2.8	8	0.125	2.7	1.3	0.715	N
M37/2b-50-15m	LP (Open ocean)	January	15	3.1	2.7	6.4	0.126	2.2	1.2	0.753	N
M37/2b-50-15m	LP (Open ocean)	January	15	3.7	3.3	9.7	0.188	4.9	1.1	0.538	N
M37/2b-50-15m	LP (Open ocean)	January	15	3.4	2.8	7.4	0.132	2.6	1.2	0.701	N
M37/2b-50-15m	LP (Open ocean)	January	15	2.6	2.3	4.6	0.106	1.3	1.2	0.515	N
M37/2b-50-15m	LP (Open ocean)	January	15	3.5	2.7	7.4	0.115	2.3	1.3	0.684	N
M37/2b-50-15m	LP (Open ocean)	January	15	3.7	2.9	8.1	0.147	3.2	1.3	0.498	N
M37/2b-50-15m	LP (Open ocean)	January	15	3.3	2.9	7.4	0.113	2.3	1.1	0.956	N
M37/2b-50-15m	LP (Open ocean)	January	15	3.2	2.8	6.9	0.132	2.4	1.1	0.873	N
M37/2b-50-15m	LP (Open ocean)	January	15	3.5	2.8	7.6	0.143	3	1.3	0.758	N
M37/2b-50-15m	LP (Open ocean)	January	15	2.7	2.3	4.8	0.139	1.8	1.2	0.39	N
M37/2b-50-15m	LP (Open ocean)	January	15	3.3	2.7	6.8	0.148	2.7	1.2	0.588	N
M37/2b-50-15m	LP (Open ocean)	January	15	3.4	2.8	7.1	0.145	2.8	1.2	0.603	N
M37/2b-50-15m	LP (Open ocean)	January	15	3.1	2.5	6.2	0.119	2	1.2	0.743	N
M37/2b-50-15m	LP (Open ocean)	January	15	3.8	3.5	10.1	0.173	4.8	1.1	0.555	N
M37/2b-50-15m	LP (Open ocean)	January	15	3.2	2.5	6.2	0.118	2	1.3	0.68	N
M37/2b-50-15m	LP (Open ocean)	January	15	3.9	3.3	10.2	0.216	5.9	1.2	0.566	N
M37/2b-50-15m	LP (Open ocean)	January	15	3	2.6	6	0.134	2.2	1.1	0.73	N
M37/2b-50-15m	LP (Open ocean)	January	15	3.4	3	8	0.185	4	1.1	0.649	N
M37/2b-50-15m	LP (Open ocean)	January	15	3.1	2.2	5.2	0.097	1.4	1.4	0.553	N
M37/2b-50-15m	LP (Open ocean)	January	15	2.7	2	4.2	0.089	1	1.3	0.692	N
M37/2b-50-15m	LP (Open ocean)	January	15	3.2	2.7	6.5	0.126	2.2	1.2	0.731	N
M37/2b-50-15m	LP (Open ocean)	January	15	4	3.2	9.8	0.197	5.2	1.2	0.455	N
M37/2b-50-15m	LP (Open ocean)	January	15	3.8	3.3	9.7	0.156	4.1	1.2	0.882	N
M37/2b-50-15m	LP (Open ocean)	January	15	3.3	2.8	7.1	0.15	2.9	1.2	0.576	N
M37/2b-50-15m	LP (Open ocean)	January	15	2.7	2.3	4.7	0.084	1.1	1.1	0.704	N
M37/2b-50-15m	LP (Open ocean)	January	15	3.2	2.4	5.8	0.099	1.6	1.3	0.641	N
M37/2b-50-15m	LP (Open ocean)	January	15	3.3	2.5	6.2	0.137	2.3	1.3	0.444	N
M37/2b-50-15m	LP (Open ocean)	January	15	2.8	2.4	5.1	0.09	1.2	1.1	0.823	N
M37/2b-50-15m	LP (Open ocean)	January	15	3.6	3.2	8.9	0.21	5.1	1.2	0.481	N
M37/2b-50-15m	LP (Open ocean)	January	15	3.5	2.7	7.2	0.136	2.6	1.3	0.689	N
M37/2b-50-15m	LP (Open ocean)	January	15	3.3	3	7.8	0.15	3.2	1.1	0.702	N
M37/2b-50-15m	LP (Open ocean)	January	15	3.3	2.5	6.5	0.147	2.6	1.3	0.486	N
M37/2b-50-15m	LP (Open ocean)	January	15	3.3	2.5	6.2	0.123	2.1	1.3	0.478	N
M37/2b-50-15m	LP (Open ocean)	January	15	4.1	3.7	12.1	0.144	4.7	1.1	1.038	N
M37/2b-50-15m	LP (Open ocean)	January	15	2.9	2.5	5.4	0.097	1.4	1.2	0.924	N
M37/2b-50-15m	LP (Open ocean)	January	15	2.9	2.6	5.6	0.116	1.8	1.1	0.819	N
M37/2b-50-15m	LP (Open ocean)	January	15	3.7	3.2	9.1	0.141	3.5	1.1	0.923	N
M37/2b-50-15m	LP (Open ocean)	January	15	3.4	2.6	6.8	0.135	2.5	1.3	0.593	N
M37/2b-50-15m	LP (Open ocean)	January	15	3.1	2.7	6.5	0.112	2	1.1	0.753	N
M37/2b-50-15m	LP (Open ocean)	January	15	4.1	3.4	10.7	0.161	4.7	1.2	0.915	N
M37/2b-50-15m	LP (Open ocean)	January	15	3.3	2.6	6.5	0.125	2.2	1.3	0.693	N
M37/2b-50-15m	LP (Open ocean)	January	15	3.6	3.1	8.3	0.162	3.7	1.2	0.404	N
M37/2b-50-15m	LP (Open ocean)	January	15	3.5	2.8	7.6	0.136	2.8	1.3	0.583	N
M37/2b-50-15m	LP (Open ocean)	January	15	3.4	2.5	6.5	0.142	2.5	1.4	0.541	N
M37/2b-50-15m	LP (Open ocean)	January	15	3.4	3.1	8.2	0.133	2.9	1.1	0.922	N
M37/2b-50-15m	LP (Open ocean)	January	15	3.1	2.5	5.8	0.138	2.2	1.2	0.552	N
M37/2b-50-15m	LP (Open ocean)	January	15	3.3	2.7	6.8	0.145	2.7	1.2	0.502	N
M37/2b-50-15m	LP (Open ocean)	January	15	3.2	2.9	7.1	0.134	2.6	1.1	0.811	N
M37/2b-50-15m	LP (Open ocean)	January	15	3.3	2.7	6.8	0.125	2.3	1.3	0.823	N
M37/2b-50-15m	LP (Open ocean)	January	15	3.4	2.7	7	0.152	2.9	1.2	0.593	N
M37/2b-50-15m	LP (Open ocean)	January	15	3.2	2.6	6.1	0.125	2.1	1.2	0.872	N
M37/2b-50-15m	LP (Open ocean)	January	15	3.6	2.9	8	0.114	2.5	1.2	0.948	N
M37/2b-50-15m	LP (Open ocean)	January	15	3.7	3.1	8.8	0.166	3.9	1.2	0.642	N
M37/2b-50-15m	LP (Open ocean)	January	15	3.7	3	8.4	0.19	4.3	1.3	0.442	N
M37/2b-50-15m	LP (Open ocean)	January	15	3.5	3	8.1	0.168	3.7	1.2	0.777	N
M37/2b-50-15m	LP (Open ocean)	January	15	3	2.5	6	0.141	2.3	1.2	0.679	N
M37/2b-50-15m	LP (Open ocean)	January	15	3.1	2.4	5.5	0.136	2	1.3	0.503	N
M37/2b-50-15m	LP (Open ocean)	January	15	4	3.1	9.6	0.162	4.2	1.3	0.733	N
M37/2b-50-15m	LP (Open ocean)	January	15	3	2.4	5.4	0.099	1.5	1.3	0.672	N
M37/2b-50-15m	LP (Open ocean)	January	15	2.9	2.3	4.8	0.106	1.4	1.3	0.485	N
M37/2b-50-15m	LP (Open ocean)	January	15	3.5	2.9	7.7	0.154	3.2	1.2	0.557	N
M37/2b-50-15m	LP (Open ocean)	January	15	3.1	2.5	6.1	0.113	1.9	1.2	0.931	N
M37/2b-50-15m	LP (Open ocean)	January	15	3.5	2.5	6.9	0.14	2.6	1.4	0.569	N
M37/2b-50-15m	LP (Open ocean)	January	15	3.3	2.6	6.8	0.135	2.5	1.3	0.729	N
M37/2b-50-15m	LP (Open ocean)	January	15	3.4	3	7.9	0.144	3.1	1.1	0.779	N
M37/2b-50-15m	LP (Open ocean)	January	15	3.1	2.5	6	0.132	2.2	1.2	0.5	N
M37/2b-50-15m	LP (Open ocean)	January	15	3.3	2.9	7.4	0.144	2.9	1.2	0.768	N
M37/2b-50-15m	LP (Open ocean)	January	15	3.1	2.3	5.2	0.086	1.2	1.4	0.742	N
M37/2b-50-15m	LP (Open ocean)	January	15	3.4	2.7	7.2	0.107	2.1	1.2	0.758	N
M37/2b-50-15m	LP (Open ocean)	January	15	3.9	3	8.9	0.138	3.3	1.3	0.815	N
M37/2b-50-15m	LP (Open ocean)	January	15	3.6	2.9	8.1	0.17	3.7	1.2	0.542	N
M37/2b-50-15m	LP (Open ocean)	January	15	3.5	2.7	7.3	0.143	2.8	1.3	0.741	N
M37/2b-50-15m	LP (Open ocean)	January	15	3.3	2.8	7.3	0.142	2.8	1.2	0.853	N
M37/2b-50-15m	LP (Open ocean)	January	15	3.2	2.7	6.5	0.108	1.9	1.2	0.741	N
M37/2b-50-15m	LP (Open ocean)	January	15	2.8	2.4	5.2	0.098	1.4	1.2	0.665	N
M37/2b-50-15m	LP (Open ocean)	January	15	3.8	2.9	8.7	0.137	3.2	1.3	0.733	N
M37/2b-50-15m	LP (Open ocean)	January	15	3.2	2.5	6.2	0.129	2.2	1.3	0.766	N
M37/2b-50-15m	LP (Open ocean)	January	15	3.7	3.1	8.9	0.155	3.7	1.2	0.658	N
M37/2b-50-15m	LP (Open ocean)	January	15	3.2	2.5	6.1	0.134	2.2	1.3	0.483	N
M37/2b-50-15m	LP (Open ocean)	January	15	3.2	2.8	7	0.134	2.5	1.1	0.784	N
M37/2b-50-15m	LP (Open ocean)	January	15	3.5	2.8	7.5	0.119	2.4	1.2	0.792	N
M37/2b-50-15m	LP (Open ocean)	January	15	3.1	2.6	6.1	0.131	2.1	1.3	0.561	N
M37/2b-50-15m	LP (Open ocean)	January	15	3.3	2.9	7.4	0.131	2.6	1.1	0.687	N
M37/2b-50-15m	LP (Open ocean)	January	15	3.4	2.6	6.8	0.129	2.4	1.3	0.694	N
M37/2b-50-15m	LP (Open ocean)	January	15	3.1	2.4	5.8	0.119	1.9	1.3	0.735	N
M37/2b-50-15m	LP (Open ocean)	January	15	3.4	3	7.9	0.168	3.6	1.2	0.695	N
M37/2b-50-15m	LP (Open ocean)	January	15	3.2	2.8	6.9	0.139	2.6	1.2	0.47	N
M37/2b-50-15m	LP (Open ocean)	January	15	3.3	2.6	6.5	0.093	1.6	1.3	0.745	N
M37/2b-50-15m	LP (Open ocean)	January	15	3.6	2.8	7.7	0.128	2.7	1.3	0.8	N
M37/2b-50-15m	LP (Open ocean)	January	15	3.9	2.8	8.2	0.143	3.2	1.4	0.837	N
M37/2b-50-15m	LP (Open ocean)	January	15	3.2	2.7	6.7	0.115	2.1	1.2	0.939	N
M37/2b-50-15m	LP (Open ocean)	January	15	3.4	3.1	8.2	0.166	3.7	1.1	0.742	N
M37/2b-50-15m	LP (Open ocean)	January	15	2.7	2.1	4.3	0.109	1.3	1.3	0.553	N
M37/2b-50-15m	LP (Open ocean)	January	15	2.9	2.5	5.6	0.124	1.9	1.2	0.685	N
M37/2b-50-15m	LP (Open ocean)	January	15	3.2	2.7	6.6	0.143	2.6	1.2	0.675	N
M37/2b-50-15m	LP (Open ocean)	January	15	3.6	2.8	7.7	0.146	3.1	1.3	0.64	N
M37/2b-50-15m	LP (Open ocean)	January	15	2.8	2.4	5	0.125	1.7	1.1	0.655	N
M37/2b-50-15m	LP (Open ocean)	January	15	3.4	2.9	7.7	0.141	2.9	1.2	0.664	N
M37/2b-50-15m	LP (Open ocean)	January	15	2.8	2	4.2	0.087	1	1.4	0.714	N
M37/2b-50-15m	LP (Open ocean)	January	15	3.6	3.2	8.9	0.178	4.3	1.1	0.737	N
M37/2b-50-15m	LP (Open ocean)	January	15	2.5	2.3	4.4	0.105	1.3	1.1	0.64	N
M37/2b-50-15m	LP (Open ocean)	January	15	3.3	2.7	6.7	0.146	2.7	1.2	0.573	N
M37/2b-50-15m	LP (Open ocean)	January	15	3.2	2.6	6.2	0.132	2.2	1.3	0.605	N
M37/2b-50-15m	LP (Open ocean)	January	15	3	2.4	5.5	0.125	1.9	1.3	0.572	N
M37/2b-50-15m	LP (Open ocean)	January	15	3.4	2.7	6.9	0.155	2.9	1.3	0.589	N
M37/2b-50-15m	LP (Open ocean)	January	15	3.2	2.5	6.1	0.136	2.2	1.3	0.561	N
M37/2b-50-15m	LP (Open ocean)	January	15	3.9	3.1	9.2	0.118	3	1.2	1.087	N
M37/2b-50-15m	LP (Open ocean)	January	15	3.7	2.7	7.7	0.149	3.1	1.4	0.732	N
M37/2b-50-15m	LP (Open ocean)	January	15	3.6	2.9	8.1	0.145	3.2	1.3	0.711	N
M37/2b-50-15m	LP (Open ocean)	January	15	2.8	2.4	5.3	0.113	1.6	1.2	0.697	N
M37/2b-50-15m	LP (Open ocean)	January	15	3.7	2.9	8.5	0.133	3.1	1.3	0.97	N
M37/2b-50-15m	LP (Open ocean)	January	15	4.1	3.7	11.8	0.209	6.7	1.1	0.667	N
M37/2b-50-15m	LP (Open ocean)	January	15	3.5	3	8.1	0.143	3.1	1.2	0.674	N
M37/2b-50-50m	LP (Open ocean)	January	50	3.7	3	8.6	0.132	3.1	1.2	0.827	N
M37/2b-50-50m	LP (Open ocean)	January	50	3.1	2.5	6	0.133	2.1	1.2	0.532	N
M37/2b-50-50m	LP (Open ocean)	January	50	3	2.6	6	0.149	2.4	1.1	0.411	N
M37/2b-50-50m	LP (Open ocean)	January	50	3.4	2.8	7.3	0.188	3.7	1.2	0.394	N
M37/2b-50-50m	LP (Open ocean)	January	50	3.5	2.9	7.8	0.215	4.6	1.2	0.391	N
M37/2b-50-50m	LP (Open ocean)	January	50	2.9	2.4	5.4	0.133	1.9	1.2	0.642	N
M37/2b-50-50m	LP (Open ocean)	January	50	3.7	3.1	8.9	0.17	4.1	1.2	0.55	N
M37/2b-50-50m	LP (Open ocean)	January	50	3.3	2.9	7.5	0.185	3.8	1.1	0.478	N
M37/2b-50-50m	LP (Open ocean)	January	50	2.9	2.6	5.9	0.147	2.3	1.1	0.67	N
M37/2b-50-50m	LP (Open ocean)	January	50	3	2.3	5.4	0.146	2.1	1.3	0.431	N
M37/2b-50-50m	LP (Open ocean)	January	50	3.6	3	8.1	0.179	3.9	1.2	0.456	N
M37/2b-50-50m	LP (Open ocean)	January	50	3.7	3.1	8.9	0.207	5	1.2	0.463	N
M37/2b-50-50m	LP (Open ocean)	January	50	3.4	3	7.8	0.166	3.5	1.1	0.602	N
M37/2b-50-50m	LP (Open ocean)	January	50	3.1	2.8	6.9	0.126	2.3	1.1	0.664	N
M37/2b-50-50m	LP (Open ocean)	January	50	3.4	2.7	7	0.147	2.8	1.3	0.535	N
M37/2b-50-50m	LP (Open ocean)	January	50	2.8	2.2	4.7	0.11	1.4	1.3	0.444	N
M37/2b-50-50m	LP (Open ocean)	January	50	3.2	2.6	6.4	0.123	2.1	1.2	0.86	N
M37/2b-50-50m	LP (Open ocean)	January	50	3	2.5	5.7	0.142	2.2	1.2	0.578	N
M37/2b-50-50m	LP (Open ocean)	January	50	3.8	3.1	9.1	0.12	2.9	1.2	0.571	N
M37/2b-50-50m	LP (Open ocean)	January	50	3.7	3	8.7	0.172	4.1	1.2	0.66	N
M37/2b-50-50m	LP (Open ocean)	January	50	3.4	2.8	7.4	0.106	2.1	1.2	0.844	N
M37/2b-50-50m	LP (Open ocean)	January	50	3.5	2.8	7.6	0.123	2.5	1.2	0.862	N
M37/2b-50-50m	LP (Open ocean)	January	50	3.5	2.8	7.6	0.153	3.2	1.2	0.736	N
M37/2b-50-50m	LP (Open ocean)	January	50	3.6	2.9	8	0.182	3.9	1.2	0.705	N
M37/2b-50-50m	LP (Open ocean)	January	50	3.1	2.9	7	0.137	2.6	1.1	0.803	N
M37/2b-50-50m	LP (Open ocean)	January	50	3.1	2.8	6.7	0.137	2.5	1.1	0.772	N
M37/2b-50-50m	LP (Open ocean)	January	50	3.4	3	7.7	0.19	4	1.1	0.482	N
M37/2b-50-50m	LP (Open ocean)	January	50	3.2	2.8	7	0.159	3	1.1	0.574	N
M37/2b-50-50m	LP (Open ocean)	January	50	3.5	3.1	8.5	0.186	4.3	1.1	0.546	N
M37/2b-50-50m	LP (Open ocean)	January	50	3.4	2.8	7.3	0.135	2.7	1.2	0.684	N
M37/2b-50-50m	LP (Open ocean)	January	50	3.2	2.5	6.2	0.138	2.3	1.2	0.615	N
M37/2b-50-50m	LP (Open ocean)	January	50	3.3	2.8	7	0.102	1.9	1.2	0.738	N
M37/2b-50-50m	LP (Open ocean)	January	50	2.8	2.4	5.1	0.127	1.7	1.2	0.574	N
M37/2b-50-50m	LP (Open ocean)	January	50	3.3	2.5	6.4	0.133	2.3	1.3	0.62	N
M37/2b-50-50m	LP (Open ocean)	January	50	3.1	2.8	6.8	0.138	2.5	1.1	0.728	N
M37/2b-50-50m	LP (Open ocean)	January	50	3.5	2.6	7.1	0.15	2.9	1.3	0.503	N
M37/2b-50-50m	LP (Open ocean)	January	50	3.5	2.7	7.3	0.132	2.6	1.3	0.545	N
M37/2b-50-50m	LP (Open ocean)	January	50	3.3	2.6	6.7	0.144	2.6	1.2	0.564	N
M37/2b-50-50m	LP (Open ocean)	January	50	3.5	3	8	0.172	3.7	1.2	0.683	N
M37/2b-50-50m	LP (Open ocean)	January	50	3.5	3	8.1	0.206	4.5	1.2	0.376	N
M37/2b-50-50m	LP (Open ocean)	January	50	3.4	2.8	7.3	0.138	2.7	1.2	0.554	N
M37/2b-50-50m	LP (Open ocean)	January	50	3.1	2.7	6.4	0.161	2.8	1.1	0.553	N
M37/2b-50-50m	LP (Open ocean)	January	50	3.4	2.9	7.7	0.158	3.3	1.1	0.649	N
M37/2b-50-50m	LP (Open ocean)	January	50	3	2.6	5.9	0.138	2.2	1.1	0.626	N
M37/2b-50-50m	LP (Open ocean)	January	50	3.6	2.7	7.6	0.17	3.5	1.3	0.538	N
M37/2b-50-50m	LP (Open ocean)	January	50	3.7	2.8	8.1	0.152	3.4	1.3	0.544	N
M37/2b-50-50m	LP (Open ocean)	January	50	3.4	2.6	6.8	0.127	2.3	1.3	0.606	N
M37/2b-50-50m	LP (Open ocean)	January	50	2.9	2.5	5.5	0.108	1.6	1.1	0.808	N
M37/2b-50-50m	LP (Open ocean)	January	50	3.1	2.6	6.2	0.132	2.2	1.2	0.642	N
M37/2b-50-50m	LP (Open ocean)	January	50	3.4	2.7	7.3	0.183	3.6	1.2	0.39	N
M37/2b-50-50m	LP (Open ocean)	January	50	2.6	2.3	4.5	0.126	1.6	1.2	0.368	N
M37/2b-50-50m	LP (Open ocean)	January	50	3.3	2.6	6.8	0.172	3.2	1.2	0.44	N
M37/2b-50-50m	LP (Open ocean)	January	50	2.7	2.1	4.4	0.101	1.2	1.3	0.476	N
M37/2b-50-50m	LP (Open ocean)	January	50	2.6	2.2	4.5	0.113	1.4	1.2	0.64	N
M37/2b-50-50m	LP (Open ocean)	January	50	3.9	3.3	9.9	0.202	5.4	1.2	0.569	N
M37/2b-50-50m	LP (Open ocean)	January	50	2.9	2.5	5.7	0.149	2.3	1.2	0.466	N
M37/2b-50-50m	LP (Open ocean)	January	50	3.5	3	8.2	0.167	3.7	1.2	0.669	N
M37/2b-50-50m	LP (Open ocean)	January	50	4.1	3.2	10.4	0.192	5.4	1.3	0.553	N
M37/2b-50-50m	LP (Open ocean)	January	50	3	2.3	5.3	0.123	1.8	1.3	0.485	N
M37/2b-50-50m	LP (Open ocean)	January	50	2.9	2.4	5.4	0.138	2	1.2	0.676	N
M37/2b-50-50m	LP (Open ocean)	January	50	3.4	2.6	6.8	0.13	2.4	1.3	0.596	N
M37/2b-50-100m	LP (Open ocean)	January	100	3	2.5	5.7	0.099	1.5	1.2	0.668	N
M37/2b-50-100m	LP (Open ocean)	January	100	3.4	2.5	6.5	0.115	2.1	1.4	0.604	N
M37/2b-50-100m	LP (Open ocean)	January	100	3.4	2.5	6.5	0.111	2	1.3	0.266	N
M37/2b-50-100m	LP (Open ocean)	January	100	3.9	3.4	10.3	0.182	5.1	1.1	0.68	N
M37/2b-50-100m	LP (Open ocean)	January	100	2.8	2.4	5.1	0.086	1.2	1.1	0.549	N
M37/2b-50-100m	LP (Open ocean)	January	100	3.5	3	8.2	0.169	3.8	1.1	0.238	N
M37/2b-50-100m	LP (Open ocean)	January	100	3.6	3	8.4	0.149	3.4	1.2	0.399	N
M37/2b-50-100m	LP (Open ocean)	January	100	3.4	2.6	6.8	0.092	1.7	1.3	0.826	N
M37/2b-50-100m	LP (Open ocean)	January	100	3.1	2.3	5.5	0.106	1.6	1.3	0.489	N
M37/2b-50-100m	LP (Open ocean)	January	100	3.7	3	8.4	0.14	3.2	1.2	0.745	N
M37/2b-50-100m	LP (Open ocean)	January	100	4	3.2	9.8	0.217	5.8	1.2	0.37	N
M37/2b-50-100m	LP (Open ocean)	January	100	3.4	2.8	7.5	0.123	2.5	1.2	0.661	N
M37/2b-50-100m	LP (Open ocean)	January	100	3.3	2.6	6.7	0.103	1.9	1.2	0.496	N
M37/2b-50-100m	LP (Open ocean)	January	100	3.2	2.6	6.4	0.098	1.7	1.2	0.654	N
M37/2b-50-100m	LP (Open ocean)	January	100	3.4	2.5	6.6	0.107	1.9	1.3	0.379	N
M37/2b-50-100m	LP (Open ocean)	January	100	3.7	2.8	8.1	0.107	2.4	1.3	0.599	N
M37/2b-50-100m	LP (Open ocean)	January	100	3.3	2.9	7.5	0.131	2.7	1.1	0.586	N
M37/2b-50-100m	LP (Open ocean)	January	100	3.9	3.2	9.7	0.215	5.6	1.2	0.269	N
M37/2b-50-100m	LP (Open ocean)	January	100	3.6	3	8.4	0.117	2.7	1.2	0.591	N
M37/2b-50-100m	LP (Open ocean)	January	100	3.4	2.7	6.9	0.103	1.9	1.3	0.585	N
M37/2b-50-100m	LP (Open ocean)	January	100	3.3	2.4	6.2	0.107	1.8	1.4	0.561	N
M37/2b-50-100m	LP (Open ocean)	January	100	3.7	3	8.8	0.131	3.1	1.2	0.685	N
M37/2b-50-100m	LP (Open ocean)	January	100	3.8	2.9	8.4	0.121	2.8	1.3	0.726	N
M37/2b-50-100m	LP (Open ocean)	January	100	3.3	2.8	7.2	0.128	2.5	1.2	0.454	N
M37/2b-50-100m	LP (Open ocean)	January	100	3	2.4	5.5	0.113	1.7	1.3	0.431	N
M37/2b-50-100m	LP (Open ocean)	January	100	3.6	2.9	7.9	0.166	3.6	1.2	0.624	N
M37/2b-50-100m	LP (Open ocean)	January	100	3.4	2.6	6.7	0.126	2.3	1.3	0.552	N
M37/2b-50-100m	LP (Open ocean)	January	100	3	2.4	5.7	0.144	2.2	1.2	0.337	N
M37/2b-50-100m	LP (Open ocean)	January	100	3	2.2	5.2	0.112	1.6	1.3	0.494	N
M37/2b-50-100m	LP (Open ocean)	January	100	2.5	2.1	3.9	0.078	0.8	1.2	0.252	N
M37/2b-50-100m	LP (Open ocean)	January	100	3.4	2.6	6.9	0.122	2.3	1.3	0.472	N
M37/2b-50-100m	LP (Open ocean)	January	100	3.4	2.2	5.9	0.1	1.6	1.5	0.604	N
M37/2b-50-100m	LP (Open ocean)	January	100	3.3	2.3	5.7	0.09	1.4	1.5	0.709	N
M37/2b-50-100m	LP (Open ocean)	January	100	3.5	2.9	7.7	0.142	3	1.2	0.346	N
M37/2b-50-100m	LP (Open ocean)	January	100	3.1	2.6	6.2	0.101	1.7	1.2	0.284	N
M37/2b-50-100m	LP (Open ocean)	January	100	3.6	3	8.6	0.11	2.5	1.2	0.431	N
M37/2b-50-100m	LP (Open ocean)	January	100	3.4	2.8	7.3	0.161	3.2	1.2	0.457	N
M37/2b-50-100m	LP (Open ocean)	January	100	3.2	2.3	5.6	0.096	1.5	1.4	0.806	N
M37/2b-50-100m	LP (Open ocean)	January	100	3.3	2.5	6.4	0.142	2.5	1.3	0.645	N
M37/2b-50-100m	LP (Open ocean)	January	100	3.5	3	8.3	0.111	2.5	1.2	0.751	N
M37/2b-50-100m	LP (Open ocean)	January	100	3.4	3.1	8.3	0.121	2.7	1.1	0.585	N
M37/2b-50-100m	LP (Open ocean)	January	100	3.3	2.6	6.6	0.127	2.3	1.3	0.531	N
M37/2b-50-100m	LP (Open ocean)	January	100	3.1	2.5	6.1	0.105	1.7	1.2	0.54	N
M37/2b-50-100m	LP (Open ocean)	January	100	3.3	2.4	6.2	0.097	1.6	1.3	0.676	N
M37/2b-50-100m	LP (Open ocean)	January	100	3.1	2.6	6.2	0.132	2.2	1.2	0.418	N
M37/2b-50-100m	LP (Open ocean)	January	100	3.8	3.2	9.4	0.153	3.9	1.2	0.481	N
M37/2b-50-100m	LP (Open ocean)	January	100	3.5	2.8	7.6	0.13	2.7	1.3	0.48	N
M37/2b-50-100m	LP (Open ocean)	January	100	3.1	2.4	5.7	0.144	2.2	1.3	0.063	N
M37/2b-50-100m	LP (Open ocean)	January	100	2.8	2.4	5.3	0.106	1.5	1.2	0.371	N
M37/2b-50-100m	LP (Open ocean)	January	100	3.1	2.6	6.4	0.144	2.5	1.2	0.496	N
M37/2b-50-100m	LP (Open ocean)	January	100	3.4	2.8	7.4	0.141	2.8	1.2	0.598	N
M37/2b-50-100m	LP (Open ocean)	January	100	3	2.5	5.9	0.159	2.6	1.2	0.356	N
M37/2b-50-100m	LP (Open ocean)	January	100	3.1	2.4	5.7	0.113	1.7	1.3	0.422	N
M37/2b-50-100m	LP (Open ocean)	January	100	3.2	2.4	6	0.101	1.6	1.3	0.559	N
M37/2b-50-100m	LP (Open ocean)	January	100	3.1	2.3	5.5	0.102	1.5	1.3	0.437	N
M37/2b-50-100m	LP (Open ocean)	January	100	3.6	2.7	7.7	0.103	2.1	1.3	0.703	N
M37/2b-50-100m	LP (Open ocean)	January	100	2.8	2.5	5.4	0.113	1.7	1.1	0.432	N
M37/2b-50-100m	LP (Open ocean)	January	100	3.6	3.2	9	0.175	4.3	1.1	0.341	N
M37/2b-50-100m	LP (Open ocean)	January	100	3.5	3.1	8.5	0.178	4.1	1.1	0.326	N
M37/2b-50-100m	LP (Open ocean)	January	100	2.9	2.5	5.6	0.119	1.8	1.2	0.657	N
M37/2b-50-100m	LP (Open ocean)	January	100	3	2.7	6.2	0.173	2.9	1.1	0.406	N
P233a-600-75m	EBC (Coastal)	September	75	3.4	2.6	6.6	0.092	1.6	1.3	0.622	N
P233a-600-75m	EBC (Coastal)	September	75	3.2	2.5	6	0.103	1.7	1.3	-0.128	Y
P233a-600-75m	EBC (Coastal)	September	75	2.6	2.2	4.2	0.09	1	1.2	0.556	N
P233a-600-75m	EBC (Coastal)	September	75	3	2.2	5	0.079	1.1	1.4	0.553	N
P233a-600-75m	EBC (Coastal)	September	75	2.9	2.2	4.8	0.083	1.1	1.3	0.586	N
P233a-600-75m	EBC (Coastal)	September	75	3.2	2.5	5.9	0.08	1.3	1.3	0.6	N
P233a-600-75m	EBC (Coastal)	September	75	3.3	2.3	5.7	0.11	1.7	1.5	0.579	N
P233a-600-75m	EBC (Coastal)	September	75	3	2.6	5.7	0.079	1.2	1.2	0.585	N
P233a-600-75m	EBC (Coastal)	September	75	3.5	2.6	6.8	0.091	1.7	1.3	0.818	N
P233a-600-75m	EBC (Coastal)	September	75	3.5	2.6	7.1	0.114	2.2	1.3	0.3	Y
P233a-600-75m	EBC (Coastal)	September	75	3.6	3	8.1	0.14	3.1	1.2	0.132	Y
P233a-600-75m	EBC (Coastal)	September	75	3.9	2.9	8.6	0.124	2.9	1.4	0.575	N
P233a-600-75m	EBC (Coastal)	September	75	3.4	2.8	7.2	0.151	2.9	1.2	0.197	Y
P233a-600-75m	EBC (Coastal)	September	75	3.4	2.7	6.8	0.115	2.1	1.3	0.495	N
P233a-600-75m	EBC (Coastal)	September	75	3	2.3	5.5	0.114	1.7	1.3	0.221	N
P233a-600-75m	EBC (Coastal)	September	75	2.6	1.8	3.6	0.081	0.8	1.4	0.138	N
P233a-600-75m	EBC (Coastal)	September	75	3	2.5	5.7	0.123	1.9	1.2	0.286	N
P233a-600-75m	EBC (Coastal)	September	75	3.3	2.7	6.9	0.113	2.1	1.2	0.831	N
P233a-600-75m	EBC (Coastal)	September	75	2.5	2.2	4.1	0.096	1.1	1.1	0.452	N
P233a-600-75m	EBC (Coastal)	September	75	3.2	2.6	6.3	0.118	2	1.2	0.561	Y
P233a-600-75m	EBC (Coastal)	September	75	3.1	2.3	5.5	0.066	1	1.4	0.708	N
P233a-600-75m	EBC (Coastal)	September	75	3.1	2.7	6.1	0.132	2.2	1.2	0.425	N
P233a-600-75m	EBC (Coastal)	September	75	3.5	2.8	7.5	0.077	1.6	1.3	1.079	N
P233a-600-75m	EBC (Coastal)	September	75	2.6	2	4	0.101	1.1	1.3	0.293	N
P233a-600-75m	EBC (Coastal)	September	75	3.8	2.8	7.9	0.1	2.1	1.4	0.783	N
P233a-600-75m	EBC (Coastal)	September	75	3.1	2.3	5.5	0.068	1	1.4	0.803	N
P233a-600-75m	EBC (Coastal)	September	75	3.3	2.3	5.8	0.131	2.1	1.4	0.365	N
P233a-600-75m	EBC (Coastal)	September	75	3.2	2.8	6.6	0.096	1.7	1.1	0.666	N
P233a-600-75m	EBC (Coastal)	September	75	2.7	2.5	5.3	0.104	1.5	1.1	0.852	N
P233a-600-75m	EBC (Coastal)	September	75	4.3	3.2	10.6	0.112	3.2	1.3	0.877	N
P233a-600-75m	EBC (Coastal)	September	75	3.1	2.5	5.8	0.107	1.7	1.2	0.626	N
P233a-600-75m	EBC (Coastal)	September	75	3.3	2.8	6.9	0.117	2.2	1.2	0.53	N
P233a-600-75m	EBC (Coastal)	September	75	2.9	2.2	4.6	0.087	1.1	1.3	0.655	N
P233a-600-75m	EBC (Coastal)	September	75	3.2	2.9	6.9	0.144	2.7	1.1	0.167	Y
P233a-600-75m	EBC (Coastal)	September	75	3.3	2.7	6.8	0.074	1.4	1.2	0.961	N
P233a-600-75m	EBC (Coastal)	September	75	2.3	1.8	3.1	0.061	0.5	1.3	0.168	N
P233a-600-75m	EBC (Coastal)	September	75	2.5	2.3	4.2	0.085	1	1.1	0.495	N
P233a-600-75m	EBC (Coastal)	September	75	3.2	2.4	5.8	0.073	1.2	1.3	0.869	N
P233a-600-75m	EBC (Coastal)	September	75	2.9	2.7	5.9	0.124	2	1.1	0.476	N
P233a-600-75m	EBC (Coastal)	September	75	3.4	2.6	6.7	0.117	2.1	1.3	0.563	N
P233a-600-75m	EBC (Coastal)	September	75	3.5	3	7.9	0.133	2.9	1.2	0.467	Y
P233a-600-75m	EBC (Coastal)	September	75	3	2.7	6.1	0.141	2.3	1.1	0.317	N
P233a-600-75m	EBC (Coastal)	September	75	2.8	2.4	4.8	0.092	1.2	1.2	0.69	N
P233a-600-75m	EBC (Coastal)	September	75	3.4	2.6	6.6	0.12	2.2	1.3	0.642	N
P233a-600-75m	EBC (Coastal)	September	75	2.8	2.2	4.6	0.104	1.3	1.3	0.304	N
P233a-600-75m	EBC (Coastal)	September	75	3.3	2.9	7.2	0.115	2.3	1.2	0.597	N
P233a-600-75m	EBC (Coastal)	September	75	2.4	2.1	3.7	0.091	0.9	1.1	0.421	N
P233a-600-75m	EBC (Coastal)	September	75	3	2.4	5.5	0.123	1.8	1.3	0.071	Y
P233a-600-75m	EBC (Coastal)	September	75	3	2.1	4.7	0.08	1	1.4	0.381	N
P233a-600-75m	EBC (Coastal)	September	75	2.9	2.5	5.6	0.118	1.8	1.2	0.362	N
P233a-600-75m	EBC (Coastal)	September	75	2.7	2.6	5.4	0.108	1.6	1.1	0.399	N
P233a-600-75m	EBC (Coastal)	September	75	3.7	3.1	8.8	0.12	2.9	1.2	0.592	N
P233a-600-75m	EBC (Coastal)	September	75	3.4	2.6	6.8	0.12	2.2	1.3	0.517	N
P233a-600-75m	EBC (Coastal)	September	75	3	2.3	5.2	0.071	1	1.3	0.725	N
P233a-600-75m	EBC (Coastal)	September	75	3.4	2.6	6.9	0.129	2.4	1.3	0.462	N
P233a-600-75m	EBC (Coastal)	September	75	3.4	2.5	6.7	0.124	2.3	1.3	0.306	N
P233a-600-75m	EBC (Coastal)	September	75	3.3	2.5	6.3	0.128	2.2	1.3	0.321	Y
P233a-600-75m	EBC (Coastal)	September	75	3.2	2.5	6.2	0.116	1.9	1.3	0.308	N
P233a-600-75m	EBC (Coastal)	September	75	3.1	2.6	6.1	0.111	1.8	1.2	0.496	N
P233a-600-75m	EBC (Coastal)	September	75	3.2	2.5	6.2	0.13	2.2	1.3	0.363	N
P233a-600-75m	EBC (Coastal)	September	75	3	2.3	5.1	0.117	1.6	1.3	0.456	N
P233a-600-75m	EBC (Coastal)	September	75	3.3	3	7.5	0.135	2.8	1.1	0.476	Y
P233a-600-75m	EBC (Coastal)	September	75	2.9	2.5	5.5	0.091	1.4	1.2	0.638	N
P233a-600-75m	EBC (Coastal)	September	75	3.2	2.7	6.4	0.099	1.7	1.2	0.588	N
P233a-600-75m	EBC (Coastal)	September	75	3.8	2.6	7.7	0.117	2.4	1.4	0.639	N
P233a-600-75m	EBC (Coastal)	September	75	3	2.2	5.2	0.114	1.6	1.4	0.263	N
P233a-600-75m	EBC (Coastal)	September	75	3.3	2.5	6.4	0.107	1.8	1.3	0.47	N
P233a-600-75m	EBC (Coastal)	September	75	3.4	2.6	7	0.117	2.2	1.3	0.777	N
P233a-600-75m	EBC (Coastal)	September	75	2.9	2.5	5.5	0.093	1.4	1.2	0.63	N
P233a-600-75m	EBC (Coastal)	September	75	3.2	2.7	6.3	0.129	2.2	1.2	0.322	N
P233a-600-75m	EBC (Coastal)	September	75	3.1	2.6	6.2	0.084	1.4	1.2	0.75	N
P233a-600-75m	EBC (Coastal)	September	75	3.2	2.4	5.9	0.105	1.7	1.4	0.499	N
P233a-600-75m	EBC (Coastal)	September	75	3.5	2.7	7.1	0.091	1.7	1.3	0.682	N
P233a-600-75m	EBC (Coastal)	September	75	3.7	3.3	9.6	0.144	3.7	1.1	0.52	N
P233a-600-75m	EBC (Coastal)	September	75	3.2	2.6	6.2	0.124	2.1	1.2	0.349	N
P233a-600-75m	EBC (Coastal)	September	75	3.1	2.6	6	0.095	1.5	1.2	0.57	N
P233a-600-75m	EBC (Coastal)	September	75	3.6	2.7	7.3	0.146	2.9	1.3	-0.095	Y
P233a-600-75m	EBC (Coastal)	September	75	3.4	2.5	6.4	0.096	1.7	1.4	0.735	N
P233a-600-75m	EBC (Coastal)	September	75	2.5	2.1	4.1	0.099	1.1	1.2	0.518	N
P233a-600-75m	EBC (Coastal)	September	75	3.5	2.9	7.9	0.125	2.7	1.2	0.604	N
P233a-600-75m	EBC (Coastal)	September	75	2.8	2.4	4.9	0.091	1.2	1.2	0.505	N
P233a-600-75m	EBC (Coastal)	September	75	2.4	2	3.7	0.067	0.7	1.2	0.777	N
P233a-600-75m	EBC (Coastal)	September	75	3.7	3.2	9.1	0.103	2.5	1.2	0.769	N
P233a-600-75m	EBC (Coastal)	September	75	3.3	2.8	6.9	0.1	1.9	1.2	0.623	N
P233a-600-75m	EBC (Coastal)	September	75	3.6	3.1	8.6	0.092	2.1	1.2	0.627	N
P233a-600-75m	EBC (Coastal)	September	75	3.1	2.6	6.3	0.138	2.4	1.2	0.304	N
P233a-600-75m	EBC (Coastal)	September	75	3	2.2	5.1	0.086	1.2	1.3	0.489	Y
P233a-600-75m	EBC (Coastal)	September	75	2.8	2.4	5	0.09	1.2	1.2	0.264	N
P233a-600-75m	EBC (Coastal)	September	75	3.5	2.8	7.8	0.128	2.7	1.2	0.554	N
P233a-600-75m	EBC (Coastal)	September	75	3.2	2.7	6.7	0.106	1.9	1.2	0.684	N
P233a-600-75m	EBC (Coastal)	September	75	2.9	2.4	5.3	0.116	1.7	1.2	0.416	N
P233a-600-75m	EBC (Coastal)	September	75	2.7	2.5	5.1	0.112	1.6	1.1	0.487	N
P233a-600-75m	EBC (Coastal)	September	75	3.3	2.8	7.1	0.083	1.6	1.2	0.945	N
P233a-600-75m	EBC (Coastal)	September	75	3.3	2.6	6.5	0.113	2	1.3	0.525	N
P233a-600-75m	EBC (Coastal)	September	75	3.1	2.5	5.8	0.123	1.9	1.3	-0.011	Y
P233a-600-75m	EBC (Coastal)	September	75	3.5	2.5	6.6	0.118	2.1	1.4	0.198	Y
P233a-600-75m	EBC (Coastal)	September	75	2.7	2.1	4.2	0.077	0.9	1.3	0.228	N
P233a-600-75m	EBC (Coastal)	September	75	3.1	2.5	5.7	0.114	1.8	1.2	0.174	Y
P233a-600-75m	EBC (Coastal)	September	75	3.4	2.7	6.9	0.125	2.4	1.3	0.258	Y
P233a-600-75m	EBC (Coastal)	September	75	2.9	2.2	4.9	0.089	1.2	1.3	0.473	N
P233a-600-75m	EBC (Coastal)	September	75	3.5	2.7	7.2	0.085	1.7	1.3	0.986	N
P233a-600-75m	EBC (Coastal)	September	75	3.2	2.8	6.9	0.08	1.5	1.2	0.88	N
P233a-600-75m	EBC (Coastal)	September	75	2.8	2.3	5	0.09	1.2	1.2	0.619	N
P233a-600-75m	EBC (Coastal)	September	75	3.1	2.6	6.1	0.094	1.5	1.2	0.718	N
P233a-600-75m	EBC (Coastal)	September	75	3.3	2.4	5.9	0.093	1.5	1.4	0.607	N
P233a-600-75m	EBC (Coastal)	September	75	3.3	2.7	6.7	0.128	2.3	1.2	0.529	N
P233a-600-75m	EBC (Coastal)	September	75	4.2	3.2	10.3	0.082	2.3	1.3	0.6	N
P233a-600-75m	EBC (Coastal)	September	75	3.5	2.7	7.2	0.106	2.1	1.3	0.419	N
P233a-600-75m	EBC (Coastal)	September	75	3.3	2.9	7.4	0.125	2.5	1.2	0.293	Y
P233a-600-75m	EBC (Coastal)	September	75	3.2	2.7	6.7	0.127	2.3	1.2	0.376	Y
P233a-600-75m	EBC (Coastal)	September	75	2.9	2.3	5.2	0.106	1.5	1.2	0.493	N
P233a-600-75m	EBC (Coastal)	September	75	3.7	3	8.3	0.095	2.1	1.2	0.924	N
P233a-600-75m	EBC (Coastal)	September	75	3.4	2.7	6.6	0.081	1.5	1.3	0.892	N
P233a-600-75m	EBC (Coastal)	September	75	3.6	2.8	7.8	0.121	2.6	1.3	0.534	N
P233a-600-75m	EBC (Coastal)	September	75	2.8	2.3	4.9	0.119	1.6	1.2	0.289	N
P233a-600-75m	EBC (Coastal)	September	75	3.8	2.8	7.9	0.112	2.4	1.4	0.423	Y
P233a-600-75m	EBC (Coastal)	September	75	3.1	2.3	5.5	0.13	1.9	1.3	0.054	Y
P233a-600-75m	EBC (Coastal)	September	75	3.2	2.8	7	0.103	1.9	1.1	0.558	N
P233a-600-75m	EBC (Coastal)	September	75	2.5	2.2	4.1	0.097	1.1	1.1	0.266	N
P233a-600-75m	EBC (Coastal)	September	75	3.2	2.7	6.9	0.068	1.3	1.2	0.648	N
P233a-600-75m	EBC (Coastal)	September	75	3.2	2.7	6.6	0.08	1.5	1.2	0.812	N
P233a-600-75m	EBC (Coastal)	September	75	3.4	2.8	7.2	0.097	1.9	1.2	0.34	N
P233a-600-75m	EBC (Coastal)	September	75	3.4	3	7.8	0.113	2.4	1.1	0.72	N
P233a-600-75m	EBC (Coastal)	September	75	3.2	2.6	6.2	0.115	1.9	1.2	0.543	N
P233a-600-75m	EBC (Coastal)	September	75	3.4	2.5	6.4	0.104	1.8	1.4	0.479	N
P233a-600-75m	EBC (Coastal)	September	75	2.8	2.7	5.7	0.09	1.4	1.1	0.754	N
P233a-600-75m	EBC (Coastal)	September	75	3.4	2.5	6.6	0.093	1.7	1.3	0.879	N
P233a-600-75m	EBC (Coastal)	September	75	3.2	2.7	6.7	0.131	2.4	1.2	0.275	Y
P233a-600-75m	EBC (Coastal)	September	75	2.9	2.3	5.1	0.083	1.2	1.3	0.584	N
P233a-600-75m	EBC (Coastal)	September	75	3.3	2.5	6.4	0.11	1.9	1.3	0.492	N
P233a-600-75m	EBC (Coastal)	September	75	2.8	2.4	5.2	0.11	1.5	1.2	0.394	N
P233a-600-75m	EBC (Coastal)	September	75	3.1	2.9	6.8	0.121	2.2	1.1	0.722	Y
P233a-600-75m	EBC (Coastal)	September	75	2.8	2.4	5.3	0.098	1.4	1.2	0.852	N
P233a-600-75m	EBC (Coastal)	September	75	3.2	2.9	7.4	0.115	2.3	1.1	0.658	N
P233a-600-75m	EBC (Coastal)	September	75	3.9	2.9	8.4	0.098	2.2	1.4	0.95	N
P233a-600-75m	EBC (Coastal)	September	75	3.1	2.5	5.9	0.098	1.6	1.2	0.595	N
P233a-600-75m	EBC (Coastal)	September	75	3	2.3	5.2	0.077	1.1	1.3	0.676	N
P233a-600-75m	EBC (Coastal)	September	75	3.3	2.9	7.3	0.116	2.3	1.1	0.979	N
P233a-600-75m	EBC (Coastal)	September	75	3	2.6	6.2	0.093	1.6	1.2	0.771	N
P233a-600-75m	EBC (Coastal)	September	75	3.4	2.6	6.9	0.106	2	1.3	0.834	N
P233a-600-75m	EBC (Coastal)	September	75	3.1	2.5	6.1	0.127	2.1	1.2	0.438	Y
P233a-600-75m	EBC (Coastal)	September	75	2.9	2.1	4.7	0.102	1.3	1.4	0.105	Y
P233a-600-75m	EBC (Coastal)	September	75	3.2	2.5	6	0.107	1.7	1.3	0.441	N
P233a-600-75m	EBC (Coastal)	September	75	3.2	2.6	6.4	0.118	2.1	1.3	0.54	N
P233a-600-75m	EBC (Coastal)	September	75	3.1	2.5	5.8	0.092	1.4	1.3	0.591	N
P233a-600-75m	EBC (Coastal)	September	75	3.8	2.8	8.3	0.126	2.8	1.4	0.431	N
P233a-600-75m	EBC (Coastal)	September	75	3.6	3.1	8.8	0.113	2.7	1.1	0.379	N
P233a-600-75m	EBC (Coastal)	September	75	2.8	2.3	4.9	0.112	1.5	1.2	0.296	N
P233a-600-75m	EBC (Coastal)	September	75	2.6	2	3.9	0.089	0.9	1.3	0.751	N
P233a-600-75m	EBC (Coastal)	September	75	3.4	3	7.7	0.09	1.9	1.1	0.552	N
P233a-600-75m	EBC (Coastal)	September	75	2.9	2.6	5.8	0.134	2.1	1.1	0.424	N
P233a-600-75m	EBC (Coastal)	September	75	2.8	2.2	4.7	0.106	1.3	1.3	0.773	N
P233a-600-75m	EBC (Coastal)	September	75	3.2	2.5	6.2	0.1	1.7	1.3	0.902	N
P233a-600-75m	EBC (Coastal)	September	75	3.1	2.2	5.3	0.123	1.8	1.4	0.716	N
P233a-600-75m	EBC (Coastal)	September	75	2.9	2.2	5.1	0.141	2	1.3	0.368	Y
P233a-600-75m	EBC (Coastal)	September	75	3.3	2.7	7	0.193	3.7	1.2	0.24	Y
P233a-600-75m	EBC (Coastal)	September	75	2.7	1.9	3.9	0.108	1.1	1.4	0.786	N
P233a-600-75m	EBC (Coastal)	September	75	2.4	2.2	4.1	0.109	1.2	1.1	0.691	Y
P233a-600-75m	EBC (Coastal)	September	75	2.9	2.6	5.9	0.12	1.9	1.1	0.931	N
P233a-600-75m	EBC (Coastal)	September	75	2.8	2.2	5	0.137	1.8	1.3	0.335	Y
P233a-600-75m	EBC (Coastal)	September	75	3.3	2.8	7.1	0.115	2.2	1.2	1.008	N
P233a-600-75m	EBC (Coastal)	September	75	3.1	2.6	6.3	0.098	1.7	1.2	0.897	N
P233a-600-75m	EBC (Coastal)	September	75	3.2	2.7	6.9	0.216	4	1.2	0.165	Y
P233a-600-75m	EBC (Coastal)	September	75	3	2.3	5.3	0.167	2.4	1.3	0.333	Y
P233a-600-75m	EBC (Coastal)	September	75	3	2.8	6.5	0.159	2.8	1	0.433	Y
P233a-600-75m	EBC (Coastal)	September	75	3	2.4	5.6	0.114	1.7	1.3	0.754	N
P233a-600-75m	EBC (Coastal)	September	75	2.9	2.5	5.5	0.164	2.5	1.1	0.448	N
P233a-600-75m	EBC (Coastal)	September	75	2.9	2.2	5	0.12	1.6	1.3	0.707	N
P233a-600-75m	EBC (Coastal)	September	75	3	2.1	4.9	0.107	1.4	1.4	0.747	N
P233a-600-75m	EBC (Coastal)	September	75	2.6	2	4.2	0.131	1.5	1.3	0.426	N
P233a-600-75m	EBC (Coastal)	September	75	3.5	2.8	7.7	0.228	4.8	1.2	0.282	N
P233a-600-75m	EBC (Coastal)	September	75	3	2.4	5.5	0.13	1.9	1.3	0.039	Y
P233a-600-75m	EBC (Coastal)	September	75	2.8	2.4	4.9	0.086	1.1	1.1	0.7	N
P233a-600-75m	EBC (Coastal)	September	75	2.8	2	4.3	0.082	0.9	1.5	0.731	N
P233a-600-75m	EBC (Coastal)	September	75	3.1	2.4	5.7	0.109	1.7	1.2	0.557	N
P233a-600-75m	EBC (Coastal)	September	75	3.3	2.8	7.1	0.109	2.1	1.2	0.745	N
P233a-600-75m	EBC (Coastal)	September	75	2.8	2.2	4.5	0.089	1.1	1.3	0.732	N
P233a-600-75m	EBC (Coastal)	September	75	3	2	4.5	0.069	0.8	1.5	0.69	N
P233a-600-75m	EBC (Coastal)	September	75	3.2	2.7	6.6	0.093	1.6	1.2	0.621	N
P233a-600-75m	EBC (Coastal)	September	75	3	2.3	5.3	0.091	1.3	1.3	1.194	N
P233a-600-75m	EBC (Coastal)	September	75	3.3	3	7.6	0.094	1.9	1.1	0.982	N
P233a-600-75m	EBC (Coastal)	September	75	2.7	2	4	0.092	1	1.3	0.318	N
P233a-600-75m	EBC (Coastal)	September	75	3.4	2.6	6.6	0.104	1.9	1.3	0.555	N
P233a-600-75m	EBC (Coastal)	September	75	2.8	2.5	5.4	0.11	1.6	1.1	0.575	N
P233a-600-75m	EBC (Coastal)	September	75	3.9	2.8	8.3	0.126	2.8	1.4	0.508	N
P233a-600-75m	EBC (Coastal)	September	75	3.5	2.6	6.9	0.112	2.1	1.4	0.598	N
P233a-600-75m	EBC (Coastal)	September	75	3	2.5	5.8	0.129	2	1.2	0.147	Y
P233a-600-75m	EBC (Coastal)	September	75	2.8	2.5	5.5	0.116	1.7	1.1	0.513	N
P233a-600-75m	EBC (Coastal)	September	75	3.4	2.9	7.6	0.11	2.2	1.2	0.602	N
P233a-600-75m	EBC (Coastal)	September	75	3.3	2.6	6.5	0.127	2.2	1.3	0.645	N
P233a-600-75m	EBC (Coastal)	September	75	2.9	2.4	5.3	0.132	1.9	1.2	0.39	N
P233a-600-75m	EBC (Coastal)	September	75	2.9	2.6	5.7	0.104	1.6	1.1	0.459	N
P233a-600-75m	EBC (Coastal)	September	75	3.2	2.7	6.6	0.113	2	1.2	0.632	N
P233a-600-75m	EBC (Coastal)	September	75	3.3	2.3	5.9	0.137	2.2	1.4	0.48	N
P233a-600-75m	EBC (Coastal)	September	75	3.3	2.3	5.9	0.117	1.9	1.4	0.254	Y
P233a-600-75m	EBC (Coastal)	September	75	3.8	3.2	9.4	0.135	3.5	1.2	0.369	N
P233a-600-75m	EBC (Coastal)	September	75	2.9	2.4	5.5	0.113	1.7	1.2	0.57	N
P233a-600-75m	EBC (Coastal)	September	75	2.9	2.4	5.5	0.12	1.8	1.2	0.601	N
P233a-600-75m	EBC (Coastal)	September	75	3.6	2.7	7.4	0.104	2.1	1.4	0.736	N
P233a-600-75m	EBC (Coastal)	September	75	3.3	2.5	6.4	0.136	2.4	1.3	0.524	N
P233a-600-75m	EBC (Coastal)	September	75	3.6	2.6	7.2	0.091	1.8	1.3	1.131	N
P233a-600-75m	EBC (Coastal)	September	75	3.1	2.2	5.3	0.104	1.5	1.4	0.529	N
P233a-600-75m	EBC (Coastal)	September	75	3.2	2.2	5.2	0.093	1.3	1.5	0.688	N
P233a-600-75m	EBC (Coastal)	September	75	3.2	2.7	6.7	0.129	2.4	1.2	0.44	N
P233a-600-75m	EBC (Coastal)	September	75	4	3.3	10.2	0.137	3.8	1.2	0.56	N
P233a-600-75m	EBC (Coastal)	September	75	3.2	2.5	6.4	0.106	1.8	1.3	0.573	N
P233a-600-75m	EBC (Coastal)	September	75	3.5	2.7	7.3	0.08	1.6	1.3	0.981	N
P233a-600-75m	EBC (Coastal)	September	75	2.9	2.3	5	0.118	1.6	1.3	0.316	N
P233a-600-75m	EBC (Coastal)	September	75	3.5	2.7	7.3	0.114	2.2	1.3	0.491	N
P233a-600-75m	EBC (Coastal)	September	75	3.3	2.6	6.6	0.109	2	1.3	0.678	N
P233a-600-75m	EBC (Coastal)	September	75	2.9	2.4	5.4	0.11	1.6	1.2	0.639	N
P233a-600-75m	EBC (Coastal)	September	75	2.9	2.2	4.9	0.086	1.1	1.3	0.764	N
P233a-600-75m	EBC (Coastal)	September	75	3	2.2	5.1	0.101	1.4	1.4	0.567	N
P233a-600-75m	EBC (Coastal)	September	75	3.2	2.4	5.9	0.126	2	1.4	0.376	N
P233a-600-75m	EBC (Coastal)	September	75	2.6	2	3.9	0.082	0.9	1.3	0.069	Y
P233a-600-75m	EBC (Coastal)	September	75	3.2	2.3	5.4	0.109	1.6	1.4	0.675	N
P233a-600-75m	EBC (Coastal)	September	75	3.2	2.6	6.5	0.124	2.2	1.3	0.682	N
P233a-600-75m	EBC (Coastal)	September	75	3.3	2.4	6.2	0.173	2.9	1.4	0.278	N
P233a-600-75m	EBC (Coastal)	September	75	2.5	2	3.8	0.086	0.9	1.2	0.441	N
P233a-600-75m	EBC (Coastal)	September	75	2.8	2.1	4.5	0.104	1.3	1.3	0.407	Y
P233a-600-75m	EBC (Coastal)	September	75	3	2.2	5.1	0.093	1.3	1.3	0.441	N
P233a-600-75m	EBC (Coastal)	September	75	3.2	2.6	6.5	0.117	2.1	1.2	0.547	N
P233a-600-75m	EBC (Coastal)	September	75	2.8	2.5	5.4	0.122	1.8	1.1	0.395	N
P233a-600-75m	EBC (Coastal)	September	75	3.8	2.8	8	0.107	2.3	1.4	0.667	N
P233a-600-75m	EBC (Coastal)	September	75	3.2	2.7	6.8	0.172	3.2	1.2	0.414	N
P233a-600-75m	EBC (Coastal)	September	75	3.2	2.5	6.2	0.128	2.2	1.3	0.485	N
P233a-600-75m	EBC (Coastal)	September	75	3.8	2.9	8.3	0.099	2.2	1.4	0.942	N
P233a-600-75m	EBC (Coastal)	September	75	3.3	2.8	7.3	0.142	2.8	1.2	0.292	N
P233a-600-75m	EBC (Coastal)	September	75	2.5	2.2	4.2	0.099	1.1	1.1	0.519	N
P233a-600-75m	EBC (Coastal)	September	75	2.7	2.2	4.6	0.143	1.8	1.2	0.15	Y
P233a-600-75m	EBC (Coastal)	September	75	3.4	2.6	6.7	0.145	2.6	1.3	0.546	Y
P233a-600-75m	EBC (Coastal)	September	75	2.6	2	3.8	0.101	1	1.3	0.346	N
P233a-600-75m	EBC (Coastal)	September	75	3.2	2.8	6.8	0.112	2.1	1.1	0.769	N
P233a-600-75m	EBC (Coastal)	September	75	3.1	2.2	5.2	0.089	1.2	1.4	0.615	N
P233a-600-75m	EBC (Coastal)	September	75	2.3	1.8	3.1	0.068	0.6	1.3	0.713	N
P233a-600-75m	EBC (Coastal)	September	75	3.5	2.9	7.8	0.145	3.1	1.2	0.25	Y
P233a-600-75m	EBC (Coastal)	September	75	2.7	2.3	4.7	0.106	1.3	1.1	0.451	N
P233a-600-75m	EBC (Coastal)	September	75	2.7	2.3	4.8	0.121	1.6	1.2	0.262	Y
P233a-600-75m	EBC (Coastal)	September	75	3	2.6	6.1	0.14	2.3	1.1	0.204	Y
P233a-600-75m	EBC (Coastal)	September	75	3.2	2.5	6.1	0.122	2	1.3	0.501	N
P233a-600-75m	EBC (Coastal)	September	75	2.9	2.3	5.1	0.078	1.1	1.3	0.76	N
P233a-600-75m	EBC (Coastal)	September	75	3.5	2.7	7.1	0.073	1.4	1.3	1.027	N
P233a-600-75m	EBC (Coastal)	September	75	2.8	2.2	4.8	0.102	1.3	1.3	0.278	N
P233a-600-75m	EBC (Coastal)	September	75	2.6	2.1	4.2	0.077	0.9	1.2	0.279	N
P233a-600-75m	EBC (Coastal)	September	75	3.4	2.7	7.1	0.092	1.8	1.3	0.765	N
P233a-600-75m	EBC (Coastal)	September	75	3.6	2.6	7.3	0.135	2.7	1.3	0.156	Y
P233a-600-75m	EBC (Coastal)	September	75	3.6	2.9	8.1	0.121	2.6	1.2	0.327	N
P233a-600-75m	EBC (Coastal)	September	75	3.2	2.6	6.2	0.087	1.5	1.3	0.718	N
P233a-600-75m	EBC (Coastal)	September	75	3.3	2.4	6	0.089	1.4	1.4	0.607	N
P233a-600-75m	EBC (Coastal)	September	75	3.2	2.7	6.6	0.101	1.8	1.2	0.299	N
P233a-600-75m	EBC (Coastal)	September	75	3.2	2.3	5.8	0.092	1.4	1.4	0.407	N
P233a-600-75m	EBC (Coastal)	September	75	3.1	2.7	6.4	0.114	2	1.2	0.509	Y
P233a-600-75m	EBC (Coastal)	September	75	2.8	2	4.1	0.085	1	1.4	0.51	N
P233a-600-75m	EBC (Coastal)	September	75	3.1	2.2	5.4	0.106	1.5	1.4	0.351	Y
P233a-600-75m	EBC (Coastal)	September	75	2.3	1.6	2.8	0.066	0.5	1.4	0.364	N
P233a-600-75m	EBC (Coastal)	September	75	3.3	2.7	6.7	0.112	2	1.2	0.333	Y
P233a-600-75m	EBC (Coastal)	September	75	2.9	2.4	5.3	0.105	1.5	1.2	0.283	N
P233a-600-75m	EBC (Coastal)	September	75	2.9	2.3	5	0.107	1.5	1.3	0.163	Y
P233a-600-75m	EBC (Coastal)	September	75	3.6	2.7	7.4	0.099	2	1.4	0.839	N
P233a-600-75m	EBC (Coastal)	September	75	3.1	2.6	6.2	0.09	1.5	1.2	0.632	N
P233a-600-75m	EBC (Coastal)	September	75	3.2	2.4	5.8	0.115	1.8	1.3	0.273	N
P233a-600-75m	EBC (Coastal)	September	75	2.9	2.4	5.3	0.093	1.3	1.2	0.642	N
P233a-600-75m	EBC (Coastal)	September	75	3.2	2.5	6	0.094	1.5	1.3	0.3	Y
P233a-600-75m	EBC (Coastal)	September	75	2.7	2.4	5	0.106	1.4	1.1	0.64	N
P233a-600-75m	EBC (Coastal)	September	75	3.3	2.6	6.5	0.095	1.7	1.3	0.499	N
P233a-600-75m	EBC (Coastal)	September	75	2.7	2.2	4.5	0.071	0.9	1.3	0.725	Y
P233a-600-75m	EBC (Coastal)	September	75	3.1	2.5	5.8	0.106	1.7	1.2	0.51	N
P233a-600-75m	EBC (Coastal)	September	75	2.9	2.4	5.4	0.105	1.5	1.2	0.515	N
P233a-600-75m	EBC (Coastal)	September	75	3.2	2.5	6.1	0.108	1.8	1.3	0.737	N
P233a-600-75m	EBC (Coastal)	September	75	3.1	2.5	5.9	0.096	1.5	1.2	0.775	N
P233a-600-75m	EBC (Coastal)	September	75	2.6	2	4	0.08	0.9	1.3	0.797	N
P233a-600-75m	EBC (Coastal)	September	75	2.8	2.2	4.6	0.108	1.3	1.3	0.181	Y
P233a-600-75m	EBC (Coastal)	September	75	3.1	2.4	5.8	0.11	1.7	1.3	0.628	N
P233a-600-75m	EBC (Coastal)	September	75	3.4	2.7	7	0.117	2.2	1.3	0.746	N
P233a-600-75m	EBC (Coastal)	September	75	3	2.5	5.7	0.162	2.5	1.2	0.094	Y
P233a-600-75m	EBC (Coastal)	September	75	3.6	2.9	8	0.135	2.9	1.3	0.413	N
P233a-600-75m	EBC (Coastal)	September	75	2.8	2.2	4.7	0.107	1.4	1.3	0.51	N
P233a-600-75m	EBC (Coastal)	September	75	3.4	2.6	7	0.137	2.6	1.3	0.367	N
P233a-600-75m	EBC (Coastal)	September	75	3.1	2.6	6	0.101	1.7	1.2	0.556	N
P233a-600-75m	EBC (Coastal)	September	75	3.1	2.4	5.7	0.091	1.4	1.3	0.475	N
P233a-600-75m	EBC (Coastal)	September	75	3.2	2.2	5.3	0.101	1.5	1.5	0.363	N
P233a-600-75m	EBC (Coastal)	September	75	2.2	2.1	3.4	0.082	0.7	1.1	0.522	N
P233a-600-75m	EBC (Coastal)	September	75	2.7	2.1	4.3	0.082	1	1.3	0.491	N
P233a-600-75m	EBC (Coastal)	September	75	3.3	2.6	6.5	0.132	2.3	1.3	0.413	N
P233a-600-75m	EBC (Coastal)	September	75	2.9	2.3	5.3	0.1	1.4	1.2	0.681	N
P233a-600-75m	EBC (Coastal)	September	75	3.1	2.5	5.8	0.087	1.4	1.2	0.757	N
P233a-600-75m	EBC (Coastal)	September	75	3.3	2.3	6	0.119	1.9	1.4	0.144	N
P233a-600-75m	EBC (Coastal)	September	75	3.1	2.9	6.9	0.092	1.7	1	0.407	N
P233a-600-75m	EBC (Coastal)	September	75	3	2.3	5.1	0.111	1.5	1.3	0.451	N
P233a-600-75m	EBC (Coastal)	September	75	3	2.3	5.3	0.118	1.7	1.3	0.423	N
P233a-600-75m	EBC (Coastal)	September	75	3.1	2.3	5.3	0.103	1.5	1.4	0.565	N
P233a-600-75m	EBC (Coastal)	September	75	3.2	2.5	6.2	0.118	2	1.3	0.571	N
P233a-600-75m	EBC (Coastal)	September	75	3	2.7	6	0.098	1.6	1.1	0.585	N
P233a-600-75m	EBC (Coastal)	September	75	2.6	1.8	3.7	0.065	0.6	1.4	0.352	N
P233a-600-75m	EBC (Coastal)	September	75	2.8	2.3	5	0.099	1.3	1.2	0.309	N
P233a-600-75m	EBC (Coastal)	September	75	2.6	1.9	3.8	0.084	0.9	1.4	0.491	N
P233a-600-75m	EBC (Coastal)	September	75	3.4	2.5	6.5	0.108	1.9	1.3	0.465	N
P233a-600-75m	EBC (Coastal)	September	75	3.2	2.5	6.2	0.131	2.2	1.3	0.09	Y
P233a-600-75m	EBC (Coastal)	September	75	2.4	2.2	4.1	0.073	0.8	1.1	0.408	N
P233a-600-75m	EBC (Coastal)	September	75	3.7	2.9	8.4	0.155	3.5	1.3	0.085	N
P233a-600-75m	EBC (Coastal)	September	75	2.7	2.3	4.8	0.132	1.7	1.2	0.473	N
P233a-600-75m	EBC (Coastal)	September	75	2.9	2.2	5.1	0.12	1.6	1.3	0.314	N
P233a-600-75m	EBC (Coastal)	September	75	2.9	2.6	5.9	0.102	1.6	1.1	0.579	N
P233a-600-75m	EBC (Coastal)	September	75	3.3	2.6	6.7	0.117	2.1	1.3	0.596	N
P233a-600-75m	EBC (Coastal)	September	75	3.3	2.5	6.3	0.133	2.3	1.3	0.413	N
P233a-600-75m	EBC (Coastal)	September	75	2.8	2.1	4.4	0.1	1.2	1.3	0.458	N
P233a-600-75m	EBC (Coastal)	September	75	2.9	2.5	5.5	0.107	1.6	1.1	0.526	N
P233a-600-75m	EBC (Coastal)	September	75	3.4	2.9	7.8	0.109	2.3	1.2	0.628	N
P233a-600-75m	EBC (Coastal)	September	75	2.3	1.6	2.6	0.073	0.5	1.5	0.915	N
P233a-600-75m	EBC (Coastal)	September	75	2.6	1.6	3.2	0.085	0.7	1.6	0.799	N
P233a-600-75m	EBC (Coastal)	September	75	2.9	2.1	4.7	0.115	1.5	1.4	0.235	Y
P233a-600-75m	EBC (Coastal)	September	75	2.3	1.9	3.3	0.09	0.8	1.2	0.338	N
P233a-600-75m	EBC (Coastal)	September	75	3.2	2.2	5.7	0.136	2.1	1.4	0.146	N
P233a-600-75m	EBC (Coastal)	September	75	3	2.4	5.5	0.105	1.6	1.3	0.373	N
P233a-600-75m	EBC (Coastal)	September	75	2.9	2.1	4.6	0.094	1.2	1.4	0.869	N
P233a-600-75m	EBC (Coastal)	September	75	2.7	2.2	4.6	0.101	1.2	1.2	0.288	N
P233a-600-75m	EBC (Coastal)	September	75	2.8	2.6	5.6	0.141	2.1	1.1	0.216	Y
P233a-600-75m	EBC (Coastal)	September	75	3.1	2.1	5	0.118	1.6	1.5	0.198	Y
P233a-600-75m	EBC (Coastal)	September	75	3.5	2.7	7.3	0.15	3	1.3	0.109	N
P233a-600-75m	EBC (Coastal)	September	75	3	2.4	5.6	0.106	1.6	1.3	0.631	N
P233a-600-75m	EBC (Coastal)	September	75	3	2.4	5.5	0.116	1.7	1.3	0.465	N
P233a-600-75m	EBC (Coastal)	September	75	3.5	2.7	7.3	0.124	2.5	1.3	0.752	N
P233a-600-75m	EBC (Coastal)	September	75	3.2	2.4	5.9	0.108	1.7	1.4	0.671	N
P233a-600-75m	EBC (Coastal)	September	75	2.3	1.7	3.1	0.074	0.6	1.3	0.312	N
P233a-600-75m	EBC (Coastal)	September	75	2.9	2.5	5.5	0.106	1.6	1.2	0.488	N
P233a-600-75m	EBC (Coastal)	September	75	3.3	2.8	7.2	0.125	2.4	1.2	0.616	N
P233a-600-75m	EBC (Coastal)	September	75	3.3	2.7	6.7	0.131	2.4	1.2	0.092	Y
P233a-600-75m	EBC (Coastal)	September	75	3.1	2.4	5.7	0.135	2.1	1.3	0.553	N
P233a-600-75m	EBC (Coastal)	September	75	2.9	2.4	5.3	0.104	1.5	1.2	0.586	N
P233a-600-75m	EBC (Coastal)	September	75	3	2.7	6.3	0.134	2.3	1.1	0.434	N
P233a-600-75m	EBC (Coastal)	September	75	2.8	2	4.2	0.107	1.2	1.4	0.347	N
P233a-600-75m	EBC (Coastal)	September	75	3.3	2.3	5.8	0.122	1.9	1.4	0.504	N
P233a-600-75m	EBC (Coastal)	September	75	2.8	2.3	5.2	0.088	1.2	1.2	0.699	N
P233a-600-75m	EBC (Coastal)	September	75	3	2.5	5.7	0.093	1.4	1.2	0.673	N
P233a-600-75m	EBC (Coastal)	September	75	3.6	2.9	8	0.126	2.7	1.2	0.581	N
P233a-600-75m	EBC (Coastal)	September	75	3.3	2.7	6.9	0.104	1.9	1.2	0.638	N
P233a-600-75m	EBC (Coastal)	September	75	3	2.3	5.3	0.114	1.6	1.3	0.632	N
P233a-600-75m	EBC (Coastal)	September	75	3.1	2.4	5.9	0.115	1.8	1.3	0.606	N
P233a-600-75m	EBC (Coastal)	September	75	2.9	2.3	5.1	0.103	1.4	1.3	0.89	N
P233a-600-75m	EBC (Coastal)	September	75	2.2	1.6	2.8	0.069	0.5	1.4	0.307	N
P233a-600-75m	EBC (Coastal)	September	75	2.7	2	4.3	0.104	1.2	1.4	0.459	Y
P233a-600-75m	EBC (Coastal)	September	75	2.7	1.9	3.9	0.083	0.9	1.4	0.288	Y
P233a-600-75m	EBC (Coastal)	September	75	3.1	2.3	5.6	0.102	1.6	1.4	0.462	N
P233a-600-75m	EBC (Coastal)	September	75	3	2.7	6.3	0.092	1.6	1.1	0.85	N
P233a-600-75m	EBC (Coastal)	September	75	2.5	2.2	4.3	0.096	1.1	1.1	0.312	N
P233a-600-75m	EBC (Coastal)	September	75	3.4	2.8	7.4	0.11	2.2	1.2	0.671	N
P233a-600-75m	EBC (Coastal)	September	75	2.8	2.5	5.3	0.112	1.6	1.1	0.331	Y
P233a-600-75m	EBC (Coastal)	September	75	3.2	2.3	5.7	0.096	1.5	1.4	0.429	N
P233a-600-75m	EBC (Coastal)	September	75	3.3	2.8	7.4	0.128	2.5	1.2	0.533	Y
P233a-600-75m	EBC (Coastal)	September	75	3	2.2	5.2	0.113	1.6	1.4	0.583	N
P233a-600-75m	EBC (Coastal)	September	75	3	2.2	5	0.107	1.4	1.3	0.447	N
P233a-600-75m	EBC (Coastal)	September	75	2.5	2	3.9	0.11	1.2	1.2	0.299	N
P233a-600-75m	EBC (Coastal)	September	75	2.4	2	3.7	0.096	1	1.2	0.439	N
P233a-600-75m	EBC (Coastal)	September	75	3.4	2.6	6.8	0.118	2.2	1.4	0.613	N
P233a-600-75m	EBC (Coastal)	September	75	3.1	2.5	6	0.113	1.8	1.3	0.553	N
P233a-600-75m	EBC (Coastal)	September	75	2.6	2.1	4.1	0.096	1.1	1.3	0.357	N
P233a-600-75m	EBC (Coastal)	September	75	2.8	2.2	4.8	0.116	1.5	1.3	0.573	N
P233a-600-75m	EBC (Coastal)	September	75	2.9	2.3	5.2	0.12	1.7	1.3	0.193	Y
P233a-600-75m	EBC (Coastal)	September	75	3.3	2.2	5.6	0.094	1.4	1.5	0.617	N
P233a-600-75m	EBC (Coastal)	September	75	3.3	2.2	5.6	0.101	1.5	1.5	0.671	N
P233a-600-75m	EBC (Coastal)	September	75	2.6	1.8	3.4	0.069	0.6	1.5	0.539	N
P233a-600-75m	EBC (Coastal)	September	75	3	2.3	5.2	0.104	1.5	1.3	0.532	N
P233a-600-75m	EBC (Coastal)	September	75	3.1	2.6	6.3	0.139	2.4	1.2	0.624	N
P233a-600-75m	EBC (Coastal)	September	75	3	2.4	5.4	0.108	1.6	1.3	0.125	Y
P233a-600-75m	EBC (Coastal)	September	75	3.1	2.7	6.6	0.089	1.6	1.1	0.525	N
P233a-600-75m	EBC (Coastal)	September	75	2.8	1.9	4.2	0.106	1.2	1.4	0.446	N
P233a-600-75m	EBC (Coastal)	September	75	2.8	2.1	4.4	0.113	1.4	1.4	0.357	Y
P233a-600-75m	EBC (Coastal)	September	75	2.8	2.1	4.6	0.11	1.4	1.3	0.3	N
P233a-600-75m	EBC (Coastal)	September	75	2.6	1.6	3.2	0.09	0.8	1.6	0.444	N
P233a-600-75m	EBC (Coastal)	September	75	2.5	2.1	4.1	0.092	1	1.1	0.449	N
P233a-600-75m	EBC (Coastal)	September	75	1.9	1.4	2.1	0.072	0.4	1.4	0.662	N
P233a-600-75m	EBC (Coastal)	September	75	2.9	2.4	5.4	0.125	1.8	1.2	0.453	N
P233a-600-75m	EBC (Coastal)	September	75	2.7	2.2	4.4	0.1	1.2	1.3	0.362	N
P233a-600-75m	EBC (Coastal)	September	75	2.3	1.9	3.3	0.067	0.6	1.2	0.377	N
P233a-600-75m	EBC (Coastal)	September	75	2.9	2.3	5.4	0.114	1.7	1.2	0.518	N
P233a-600-75m	EBC (Coastal)	September	75	3.4	2.7	6.9	0.1	1.9	1.2	0.822	N
P233a-600-75m	EBC (Coastal)	September	75	2.8	2.2	4.7	0.082	1	1.3	0.851	N
P233a-600-75m	EBC (Coastal)	September	75	3.8	3.1	9.1	0.133	3.3	1.2	0.617	N
P233a-600-75m	EBC (Coastal)	September	75	2.9	2.4	5.2	0.114	1.6	1.2	0.553	N
P233a-600-75m	EBC (Coastal)	September	75	3.1	2.7	6.5	0.097	1.7	1.1	0.789	N
P233a-600-75m	EBC (Coastal)	September	75	3.3	2.6	6.4	0.091	1.6	1.3	0.628	N
P233a-600-75m	EBC (Coastal)	September	75	3	2.8	6.4	0.083	1.4	1.1	1.044	N
P233a-600-75m	EBC (Coastal)	September	75	3.3	2.5	6.2	0.106	1.8	1.4	0.636	N
P233a-600-75m	EBC (Coastal)	September	75	3.4	2.4	6.3	0.087	1.5	1.4	0.775	N
P233a-600-75m	EBC (Coastal)	September	75	3	2.1	4.8	0.097	1.3	1.4	0.481	N
P233a-600-75m	EBC (Coastal)	September	75	3.2	2.3	5.7	0.111	1.7	1.4	0.439	Y
P233a-600-75m	EBC (Coastal)	September	75	2.8	2	4.3	0.075	0.9	1.4	0.762	N
P233a-600-75m	EBC (Coastal)	September	75	2.6	2.3	4.7	0.109	1.4	1.1	0.495	N
P233a-600-75m	EBC (Coastal)	September	75	2.9	2.1	4.8	0.104	1.3	1.4	0.596	Y
P233a-600-75m	EBC (Coastal)	September	75	2.6	2	4.1	0.1	1.1	1.3	0.304	N
P233a-600-75m	EBC (Coastal)	September	75	3.1	2.7	6.4	0.116	2	1.1	0.196	Y
P233a-600-75m	EBC (Coastal)	September	75	3.2	2.3	5.7	0.092	1.4	1.4	0.848	N
P233a-600-75m	EBC (Coastal)	September	75	2.9	2.2	5	0.123	1.7	1.3	0.372	N
P233a-600-75m	EBC (Coastal)	September	75	2.5	1.9	3.5	0.083	0.8	1.3	0.567	N
P233a-600-75m	EBC (Coastal)	September	75	3.5	3	8.1	0.144	3.1	1.2	0.475	Y
P233a-600-75m	EBC (Coastal)	September	75	3.5	3	8	0.139	3	1.2	0.588	N
P233a-600-75m	EBC (Coastal)	September	75	3.1	2.6	6.2	0.107	1.8	1.2	0.589	N
P233a-600-75m	EBC (Coastal)	September	75	2.1	1.3	2	0.073	0.4	1.7	0.173	N
P233a-600-75m	EBC (Coastal)	September	75	3.1	2.7	6.3	0.121	2.1	1.1	0.317	N
P233a-600-75m	EBC (Coastal)	September	75	3.6	3	8.3	0.094	2.1	1.2	0.758	N
P233a-600-75m	EBC (Coastal)	September	75	3.1	2.8	6.6	0.108	2	1.1	0.684	N
P233a-600-75m	EBC (Coastal)	September	75	2.9	2.1	4.6	0.085	1.1	1.4	0.609	N
P233a-600-75m	EBC (Coastal)	September	75	3.1	2.5	5.9	0.106	1.7	1.3	0.547	Y
P233a-600-75m	EBC (Coastal)	September	75	2.9	1.9	4.2	0.092	1	1.5	0.722	N
P233a-600-75m	EBC (Coastal)	September	75	2.8	2	4.3	0.099	1.2	1.4	0.58	N
P233a-600-75m	EBC (Coastal)	September	75	3.8	2.8	8.2	0.127	2.8	1.4	0.403	N
P233a-600-75m	EBC (Coastal)	September	75	3	2.3	5.3	0.102	1.5	1.3	0.379	N
P233a-600-75m	EBC (Coastal)	September	75	3.1	2.7	6.6	0.107	1.9	1.1	0.314	N
P233a-600-75m	EBC (Coastal)	September	75	3	2.3	5.4	0.104	1.5	1.3	0.541	N
P233a-600-75m	EBC (Coastal)	September	75	3	2.3	5.3	0.091	1.3	1.3	0.349	Y
P233a-600-75m	EBC (Coastal)	September	75	3.2	2.4	5.8	0.107	1.7	1.4	0.65	N
P233a-600-75m	EBC (Coastal)	September	75	2.7	2.1	4.3	0.086	1	1.3	0.308	N
P233a-600-75m	EBC (Coastal)	September	75	3.2	2.2	5.3	0.087	1.3	1.5	0.876	N
P233a-600-75m	EBC (Coastal)	September	75	3.3	2.5	6.4	0.087	1.5	1.3	0.905	N
P233a-600-75m	EBC (Coastal)	September	75	4	3	9.1	0.094	2.3	1.3	1.021	N
P233a-600-75m	EBC (Coastal)	September	75	3.4	2.9	7.4	0.11	2.2	1.2	0.628	N
P233a-600-75m	EBC (Coastal)	September	75	3.3	2.9	7.4	0.092	1.8	1.1	0.472	N
P233a-600-75m	EBC (Coastal)	September	75	3	2.3	5.2	0.087	1.2	1.3	0.756	N
P233a-600-75m	EBC (Coastal)	September	75	3.4	2.6	6.8	0.115	2.1	1.3	0.527	N
P233a-600-75m	EBC (Coastal)	September	75	3.3	2.4	6.2	0.113	1.9	1.4	0.43	Y
P233a-600-75m	EBC (Coastal)	September	75	3	2.6	5.9	0.101	1.6	1.2	0.704	N
P233a-600-75m	EBC (Coastal)	September	75	3	2.1	4.7	0.105	1.3	1.5	0.322	N
P233a-600-75m	EBC (Coastal)	September	75	3.3	2.3	5.9	0.079	1.3	1.5	1.121	N
P233a-600-75m	EBC (Coastal)	September	75	2.6	1.9	3.7	0.087	0.9	1.4	0.627	N
P233a-600-75m	EBC (Coastal)	September	75	3.4	2.5	6.7	0.119	2.1	1.3	0.643	N
P233a-600-75m	EBC (Coastal)	September	75	3	2.3	5.3	0.108	1.5	1.3	0.327	Y
P233a-600-75m	EBC (Coastal)	September	75	3	2.5	5.8	0.126	2	1.2	0.42	N
P233a-600-75m	EBC (Coastal)	September	75	2.6	2.2	4.4	0.134	1.6	1.2	0.143	N
P233a-600-75m	EBC (Coastal)	September	75	3.7	2.8	7.9	0.117	2.5	1.3	0.884	N
P233a-582-10m	LP (Open ocean)	September	10	3.5	2.7	7.4	0.072	1.4	1.3	0.615	N
P233a-582-10m	LP (Open ocean)	September	10	3.7	2.5	7.1	0.092	1.8	1.4	0.44	N
P233a-582-10m	LP (Open ocean)	September	10	3.6	2.8	7.7	0.09	1.9	1.3	0.741	N
P233a-582-10m	LP (Open ocean)	September	10	3.5	2.4	6.4	0.069	1.2	1.4	0.572	N
P233a-582-10m	LP (Open ocean)	September	10	2.9	2.3	5.1	0.073	1	1.3	0.781	N
P233a-582-10m	LP (Open ocean)	September	10	3.2	2.8	7	0.114	2.1	1.2	0.725	N
P233a-582-10m	LP (Open ocean)	September	10	3.4	2.7	7.2	0.115	2.3	1.3	0.648	N
P233a-582-10m	LP (Open ocean)	September	10	3.3	2.6	6.4	0.083	1.4	1.3	0.999	N
P233a-582-10m	LP (Open ocean)	September	10	3.7	2.8	7.8	0.095	2	1.3	0.581	N
P233a-582-10m	LP (Open ocean)	September	10	3.2	2.5	6	0.083	1.3	1.3	0.727	N
P233a-582-10m	LP (Open ocean)	September	10	3.4	2.4	6.2	0.077	1.3	1.4	0.782	N
P233a-582-10m	LP (Open ocean)	September	10	3.3	2.6	6.4	0.089	1.5	1.3	0.619	N
P233a-582-10m	LP (Open ocean)	September	10	3.3	2.4	6.1	0.083	1.4	1.4	1.015	N
P233a-582-10m	LP (Open ocean)	September	10	3.2	2.4	5.8	0.083	1.3	1.3	0.717	N
P233a-582-10m	LP (Open ocean)	September	10	2.7	2.2	4.7	0.063	0.8	1.2	0.578	N
P233a-582-10m	LP (Open ocean)	September	10	3.3	2.7	6.7	0.124	2.2	1.2	0.5	N
P233a-582-10m	LP (Open ocean)	September	10	3.4	2.8	7.2	0.11	2.1	1.2	0.587	N
P233a-582-10m	LP (Open ocean)	September	10	3.6	2.7	7.4	0.082	1.7	1.4	0.848	N
P233a-582-10m	LP (Open ocean)	September	10	3.4	2.9	7.8	0.079	1.7	1.2	1.084	N
P233a-582-10m	LP (Open ocean)	September	10	3.2	2.3	5.7	0.096	1.5	1.4	0.766	N
P233a-582-10m	LP (Open ocean)	September	10	3.3	2.6	6.5	0.121	2.1	1.3	0.547	N
P233a-582-10m	LP (Open ocean)	September	10	2.8	2.2	4.8	0.074	1	1.3	0.615	N
P233a-582-10m	LP (Open ocean)	September	10	3.6	2.8	7.7	0.09	1.9	1.3	0.784	N
P233a-582-10m	LP (Open ocean)	September	10	3.5	2.7	7.3	0.078	1.6	1.3	0.619	N
P233a-582-10m	LP (Open ocean)	September	10	3.4	2.9	7.6	0.088	1.8	1.2	0.68	N
P233a-582-10m	LP (Open ocean)	September	10	3.5	2.7	7.5	0.103	2.1	1.3	0.57	N
P233a-582-10m	LP (Open ocean)	September	10	3.6	3	8.4	0.088	2	1.2	0.997	N
P233a-582-10m	LP (Open ocean)	September	10	3.5	2.6	7	0.091	1.7	1.3	0.807	N
P233a-582-10m	LP (Open ocean)	September	10	3.8	2.9	8.4	0.096	2.2	1.4	0.811	N
P233a-582-10m	LP (Open ocean)	September	10	3.8	3.1	9.2	0.104	2.6	1.2	0.752	N
P233a-582-10m	LP (Open ocean)	September	10	3.7	2.9	8.4	0.074	1.7	1.2	0.74	N
P233a-582-10m	LP (Open ocean)	September	10	3.6	3.1	8.2	0.089	2	1.2	0.776	N
P233a-582-10m	LP (Open ocean)	September	10	3	2.1	4.9	0.085	1.1	1.4	0.549	N
P233a-582-10m	LP (Open ocean)	September	10	2.8	2.5	5.4	0.092	1.3	1.1	0.594	N
P233a-582-10m	LP (Open ocean)	September	10	3.2	2.7	6.5	0.083	1.5	1.2	0.843	N
P233a-582-10m	LP (Open ocean)	September	10	3.2	2.5	6.1	0.102	1.7	1.3	0.482	N
P233a-582-10m	LP (Open ocean)	September	10	3.4	2.9	7.7	0.086	1.8	1.1	1.022	N
P233a-582-10m	LP (Open ocean)	September	10	3.3	2.5	6	0.073	1.2	1.4	0.442	N
P233a-582-10m	LP (Open ocean)	September	10	3.8	2.9	8.5	0.095	2.2	1.3	0.696	N
P233a-582-10m	LP (Open ocean)	September	10	3.4	2.7	7.2	0.094	1.8	1.3	0.738	N
P233a-582-10m	LP (Open ocean)	September	10	3.5	2.7	7.2	0.082	1.6	1.3	0.702	N
P233a-582-10m	LP (Open ocean)	September	10	2.8	2.2	4.8	0.074	1	1.3	0.489	N
P233a-582-10m	LP (Open ocean)	September	10	3.7	3	8.6	0.092	2.1	1.3	0.878	N
P233a-582-10m	LP (Open ocean)	September	10	3.4	3.3	8.5	0.093	2.1	1	0.782	N
P233a-582-10m	LP (Open ocean)	September	10	3.6	2.8	7.8	0.1	2.1	1.3	0.957	N
P233a-582-10m	LP (Open ocean)	September	10	3.2	2.4	6	0.11	1.8	1.3	0.437	N
P233a-582-10m	LP (Open ocean)	September	10	3	2.5	5.6	0.116	1.8	1.2	0.678	N
P233a-582-10m	LP (Open ocean)	September	10	3.3	2.6	6.6	0.089	1.6	1.3	0.512	N
P233a-582-10m	LP (Open ocean)	September	10	3.5	2.9	7.7	0.087	1.8	1.2	0.724	N
P233a-582-10m	LP (Open ocean)	September	10	3.5	2.7	7.2	0.073	1.4	1.3	0.35	N
P233a-582-10m	LP (Open ocean)	September	10	3.5	2.7	7.2	0.09	1.7	1.3	0.74	N
P233a-582-10m	LP (Open ocean)	September	10	3.4	2.6	6.8	0.089	1.6	1.3	0.717	N
P233a-582-10m	LP (Open ocean)	September	10	3.1	2.4	5.8	0.077	1.2	1.3	0.473	N
P233a-582-10m	LP (Open ocean)	September	10	3.8	3	8.7	0.09	2.1	1.3	0.6	N
P233a-582-10m	LP (Open ocean)	September	10	3.4	2.7	7	0.102	1.9	1.3	0.725	N
P233a-582-10m	LP (Open ocean)	September	10	3.6	2.9	8.2	0.089	2	1.2	0.901	N
P233a-582-10m	LP (Open ocean)	September	10	3.4	2.7	7.1	0.085	1.7	1.3	0.9	N
P233a-582-10m	LP (Open ocean)	September	10	3.4	3.2	8.2	0.091	2	1.1	0.917	N
P233a-582-10m	LP (Open ocean)	September	10	3.4	2.7	7.3	0.094	1.9	1.2	0.441	N
P233a-582-10m	LP (Open ocean)	September	10	3.5	2.8	7.3	0.074	1.5	1.3	0.828	N
P233a-582-10m	LP (Open ocean)	September	10	3.2	2.4	5.9	0.085	1.4	1.3	0.599	N
P233a-582-10m	LP (Open ocean)	September	10	3.5	2.9	7.8	0.116	2.5	1.2	0.735	N
P233a-582-10m	LP (Open ocean)	September	10	3.2	2.7	6.8	0.109	2	1.2	0.836	N
P233a-582-10m	LP (Open ocean)	September	10	3.6	3.1	8.5	0.114	2.6	1.2	0.746	N
P233a-582-10m	LP (Open ocean)	September	10	3.4	2.4	6.3	0.099	1.7	1.4	0.662	N
P233a-582-10m	LP (Open ocean)	September	10	3.3	2.9	7.5	0.139	2.8	1.2	0.676	N
P233a-582-10m	LP (Open ocean)	September	10	3	2.2	5.2	0.094	1.3	1.4	0.547	N
P233a-582-10m	LP (Open ocean)	September	10	3.5	2.7	7.5	0.096	1.9	1.3	0.774	N
P233a-582-10m	LP (Open ocean)	September	10	2.9	2.3	5.2	0.108	1.5	1.2	0.565	N
P233a-582-10m	LP (Open ocean)	September	10	2.8	2.2	4.9	0.089	1.2	1.3	0.738	N
P233a-582-10m	LP (Open ocean)	September	10	2.6	2.2	4.4	0.089	1	1.2	0.698	N
P233a-582-10m	LP (Open ocean)	September	10	3.2	2.7	6.8	0.102	1.9	1.2	0.774	N
P233a-582-10m	LP (Open ocean)	September	10	3.3	2.5	6.4	0.124	2.2	1.3	0.586	N
P233a-582-10m	LP (Open ocean)	September	10	3.2	2.6	6.5	0.084	1.5	1.2	0.864	N
P233a-582-10m	LP (Open ocean)	September	10	3.5	2.8	7.8	0.119	2.5	1.2	0.773	N
