# Supplementary material for: Coccolith mass and morphology of different Emiliania huxleyi morphotypes: A critical examination using Canary Islands material
Source: PLoS One. 2020 Mar 27;15(3):e0230569. doi: 10.1371/journal.pone.0230569 (PMC7101162; doi:10.1371/journal.pone.0230569)
Supplement: S3 Table — RA: Relative abundance; SD: Standard deviation. Note that samples are simulated with no units. (CSV) [file pone.0230569.s007.csv]

Sample	Morphotype	RA (%)	Mean thickness	SD
1	1	24.5	0.100	0.018
1	2	75.5	0.120	0.020
2	1	28	0.102	0.024
2	2	72	0.122	0.019
3	1	27	0.104	0.020
3	2	73	0.120	0.022
4	1	7.5	0.101	0.017
4	2	92.5	0.120	0.020
5	1	11.5	0.100	0.027
5	2	88.5	0.122	0.019
6	1	5	0.106	0.017
6	2	95	0.121	0.021
7	1	24.5	0.110	0.018
7	2	75.5	0.110	0.020
8	1	28	0.112	0.024
8	2	72	0.112	0.019
9	1	27	0.114	0.020
9	2	73	0.110	0.022
10	1	7.5	0.111	0.017
10	2	92.5	0.110	0.020
11	1	11.5	0.110	0.027
11	2	88.5	0.112	0.019
12	1	5	0.116	0.017
12	2	95	0.111	0.021
13	1	10.4	0.081	0.021
13	2	35	0.099	0.021
13	3	36	0.112	0.022
13	4	18.6	0.123	0.021
14	1	35	0.084	0.021
14	2	10.4	0.096	0.021
14	3	36	0.112	0.022
14	4	18.6	0.123	0.021
15	1	36	0.087	0.022
15	2	35	0.099	0.021
15	3	10.4	0.106	0.021
15	4	18.6	0.123	0.021
16	1	10.4	0.076	0.021
16	2	35	0.099	0.021
16	3	36	0.122	0.022
16	4	18.6	0.138	0.021
